# Supplementary material for: Caenorhabditis elegans LET-413 Scribble is essential in the epidermis for growth, viability, and directional outgrowth of epithelial seam cells
Source: PLoS Genet. 2021 Oct 21;17(10):e1009856. doi: 10.1371/journal.pgen.1009856 (PMC8570498; doi:10.1371/journal.pgen.1009856)
Supplement: S1 File — This.zip file contains DNA files of the genomic regions of all CRISPR engineered loci, of plasmids used as PCR templates for the generation of repair templates, and of dominant active and dominant negative constructs of CED-10 and CDC-42. Files are present in two formats: a binary SnapGene file, which can be opened with the SnapGene viewer, and a text-based Genbank file, which is compatible with all text editors but contains less extensive feature formatting. (ZIP) [file pgen.1009856.s008.zip]

Archive with 31 entries (28 files):
- Supplemental File 2 - DNA files/
- Supplemental File 2 - DNA files/Genbank format/
- Supplemental File 2 - DNA files/Genbank format/Genomic region DLG-1-mCherry.gb
- Supplemental File 2 - DNA files/Genbank format/Genomic region DLG-1-mIAA7-GFP.gb
- Supplemental File 2 - DNA files/Genbank format/Genomic region DLG-1-mIAA7-mScarlet.gb
- Supplemental File 2 - DNA files/Genbank format/Genomic region GFP-AID-LET-413.gb
- Supplemental File 2 - DNA files/Genbank format/Genomic region HMR-1-GFP.gb
- Supplemental File 2 - DNA files/Genbank format/Genomic region LET-413-mCherry.gb
- Supplemental File 2 - DNA files/Genbank format/Genomic region lox-HMR-1-AID-GFP-lox.gb
- Supplemental File 2 - DNA files/Genbank format/pJJS001 pBSK mIAA7 GFP linker.gb
- Supplemental File 2 - DNA files/Genbank format/pRS066 pBSK mCherry tbb-2.gb
- Supplemental File 2 - DNA files/Genbank format/pRS177 CED-10(Q61L).gb
- Supplemental File 2 - DNA files/Genbank format/pRS178 CED-10(T17N).gb
- Supplemental File 2 - DNA files/Genbank format/pRS179 CDC-42(T17N).gb
- Supplemental File 2 - DNA files/Genbank format/pRS180 CDC-42(Q61L).gb
- Supplemental File 2 - DNA files/Genbank format/pRS188 pBSK mIAA7 mScarlet.gb
- Supplemental File 2 - DNA files/SnapGene format/
- Supplemental File 2 - DNA files/SnapGene format/Genomic region DLG-1-mCherry.dna
- Supplemental File 2 - DNA files/SnapGene format/Genomic region DLG-1-mIAA7-GFP.dna
- Supplemental File 2 - DNA files/SnapGene format/Genomic region DLG-1-mIAA7-mScarlet.dna
- Supplemental File 2 - DNA files/SnapGene format/Genomic region GFP-AID-LET-413.dna
- Supplemental File 2 - DNA files/SnapGene format/Genomic region HMR-1-GFP.dna
- Supplemental File 2 - DNA files/SnapGene format/Genomic region LET-413-mCherry.dna
- Supplemental File 2 - DNA files/SnapGene format/Genomic region lox-HMR-1-AID-GFP-lox.dna
- Supplemental File 2 - DNA files/SnapGene format/pJJS001 pBSK mIAA7 GFP linker.dna
- Supplemental File 2 - DNA files/SnapGene format/pRS066 pBSK mCherry tbb-2.dna
- Supplemental File 2 - DNA files/SnapGene format/pRS177 CED-10(Q61L).dna
- Supplemental File 2 - DNA files/SnapGene format/pRS178 CED-10(T17N).dna
- Supplemental File 2 - DNA files/SnapGene format/pRS179 CDC-42(T17N).dna
- Supplemental File 2 - DNA files/SnapGene format/pRS180 CDC-42(Q61L).dna
- Supplemental File 2 - DNA files/SnapGene format/pRS188 pBSK mIAA7 mScarlet.dna
