# Supplementary material for: Caenorhabditis elegans LET-413 Scribble is essential in the epidermis for growth, viability, and directional outgrowth of epithelial seam cells
Source: PLoS Genet. 2021 Oct 21;17(10):e1009856. doi: 10.1371/journal.pgen.1009856 (PMC8570498; doi:10.1371/journal.pgen.1009856)
Supplement: S1 File — This.zip file contains DNA files of the genomic regions of all CRISPR engineered loci, of plasmids used as PCR templates for the generation of repair templates, and of dominant active and dominant negative constructs of CED-10 and CDC-42. Files are present in two formats: a binary SnapGene file, which can be opened with the SnapGene viewer, and a text-based Genbank file, which is compatible with all text editors but contains less extensive feature formatting. (ZIP) [file pgen.1009856.s008.zip › Supplemental File 2 - DNA files/Genbank format/Genomic region DLG-1-mIAA7-GFP.gb]

LOCUS       Exported               10378 bp DNA     linear   SYN 13-SEP-2021
DEFINITION  Unspliced + UTR + upstream + downstream (9242bp).
ACCESSION   .
VERSION     .
KEYWORDS    .
SOURCE      synthetic DNA construct
  ORGANISM  synthetic DNA construct
REFERENCE   1  (bases 1 to 10378)
  AUTHORS   .
  TITLE     Direct Submission
  JOURNAL   Exported Sep 21, 2021 from SnapGene 5.3.2
            https://www.snapgene.com
FEATURES             Location/Qualifiers
     source          1..10378
                     /organism="synthetic DNA construct"
                     /mol_type="other DNA"
     CDS             join(2062..2083,2966..3282,3359..3577,3625..3721,3769..3859,
                     3913..4264,4321..4627,4686..5154,5213..5736,5820..6102,
                     6150..6271,6327..6424)
                     /codon_start=1
                     /label=dlg-1
                     /translation="MSHESSEKAHKAIENVEDYCQTLTRHGNEELRTNLERVITTFKSN
                     LMHSLLDIHDLYEQTLLSERKSDAEKNMEVRRVIERLEGGPHSYNSRPAATTSTSNYNL
                     SSTTPLISDLRDRGGFSYLNGGGLGNGLGNGLGNGLLSSPYNSSSTHYLHERQRQTSHD
                     GTWRETTTRTVDTPSGLERRVVEHTGVIDDHGRKWELENIVLEKGHTGLGFSITGGMDQ
                     PTEDGDTSIYVTNIIEGGAALADGRMRKNDIITAVNNTNCENVKHEVAVNALKSSGNVV
                     SLSLKRRKDEAFLPIGGNFGGSTSYLRSGVTPSVSAGNLQHAIHSPSAPIHPPPPPPVH
                     HGSLSQLSVGQYRSTRPNTSVIDLVKGARGLGFSIAGGQGNEHVKGDTDIYVTKIIEEG
                     AAELDGRLRVGDKILEVDHHSLINTTHENAVNVLKNTGNRVRLLIQQGTGAIFNDSASQ
                     QFMPTTPILRPSSVQDYNRSQMGSQSHLSYGGPLNTSYSSQAPIAIPLEPRPVQLVKGQ
                     NGLGFNIVGGEDNEPIYISFVLPGGVADLSGNVKTGDVLLEVNGVVLRNATHKEAAEAL
                     RNAGNPVYLTLQYRPQEYQIFESKIEKLRNDVIAQSRMGTLSRKSEYVRALFDYDPSRE
                     NSVAPHRSMGFNYGDILHIINSSDDEWWTARKVHENGEETAEGVIPSKKRVEKRERLRR
                     KQVNFNSGSQSLGRNSSTTGLENRRGSRSQLSFSRKFPFVKSTDRLNDLNEESSNVAEE
                     PVWSYQAVEQQAINYVRPVIILGALKDRINDELVNRDPSKFSSCVPHTSRPPREGEVNG
                     RDYYFVNKHNMEEDVKNNLFIEAGQFQNNLYGTSIQSVRDVANQGRHCILDVSGNAIRR
                     LQSNANIQPISIFIKPSSAQQILELDSQLATNRQDDRAMSGEEAQAQYSRCHRIEQTFG
                     DLFTQEISNVHSANDVLSKVYSIISRESQTPIWVPRH"
     primer_bind     6390..6455
                     /label=oRS792 Sp9 dlg-1 mIAA GFP F
     CDS             6425..6436
                     /codon_start=1
                     /label=small glycine linker
                     /translation="GGGG"
     CDS             6437..6544
                     /codon_start=1
                     /label=miniIAA7
                     /translation="GFSETVDLMLNLQSNKEGSVDLKNVSAVPKEKTTLK"
     misc_feature    6596..6691
                     /label=miniIAA7
     primer_bind     complement(6674..6701)
                     /label=oJJS024_mIAA7-FP_R1
     primer_bind     6682..6710
                     /label=oJJS031_mIAA7-eGFP_F1
     CDS             join(6692..6994,7048..7122,7174..7293,7345..7560)
                     /codon_start=1
                     /label=GFP cai 1.0
                     /translation="MSKGEELFTGVVPILVELDGDVNGHKFSVSGEGEGDATYGKLTLK
                     FICTTGKLPVPWPTLVTTFTYGVQCFSRYPDHMKRHDFFKSAMPEGYVQERTIFFKVSL
                     NIN*Y*LTLII*IFRTTETTRPVPRSSSRETPSSTVSSSR*V*TVRY*LTIHI*IFRES
                     TSRRTETSSDTSSNTTTTPTTSTSWPTSKRTESRSTSR*V*T*FY*LTNLI*IFRSVTT
                     SRTDLSNSPTTTNKTPQSETDQSSSQTTTTSPPNPPSPRTQTRSVTTWSSRSSSPLPES
                     PTEWTSST"
     primer_bind     complement(7539..7598)
                     /label=oRS793 Sp9 dlg-1 mIAA7 GFP R
     misc_feature    7561..7563
                     /label=STOP
ORIGIN
        1 tctcactgcg ttttcccaat gtgtcccatg atcggttgtt gattcgattc agttctgtat
       61 ttgtctatct atcgatgttc taacattcta gttgcactgt tacttctatg gaatgtatta
      121 gtgtgtttcc cttttttact aaacatctgt acattgttgt ttagatgtcg tgagatcgca
      181 agtgtatgtt tttttggaaa ctttatgaac tcttttgtac ggttattttt gtgcaatata
      241 tgagtcactt tgcaaacatt ctttgatgct gatattttta tcagtaataa taaaatcaag
      301 aaactaaggt atgggtatat tttagacgtt ttgtgttccc attttagtca taaaatccca
      361 aaagtacata aaatcgctac agtcaaggcg cactaaaaaa acctttttaa aaaaatagaa
      421 aaaaatatga cttttttaat tccatatttc gaaatagtag tagagtattc gcctcgccac
      481 aacttttttg gcgcatttgt tcccggcatg tttttggtac aatagacgac gttcgctatc
      541 ttcttcccgc atgtcgtgac taatgtcccg ttggcttgta catgttgaat ataatttcac
      601 acacacacac acacacacac acagcgtgac gcataagtta gtgttgtttt ttctatgctg
      661 gccgggtctg ttccacttct catcttgacc atttatgttt cgacactgtg atttgtttca
      721 agtcgacttg ttcctgtttt ttgttcagtt ctttggaaat caagtggcta ttgaaatata
      781 ttttttgtga actcaaattt gcagacgtgt ctgtgaccat taatttcaaa ctatacaatt
      841 ttatggcatt attttctaat aaaaccccca ttttgtttag ataaaattgt tagtgttcta
      901 atgaaacata cattttagag cgaagataat tttaactatt taacttaaag agacgtgatg
      961 gggtggtaac aatttaaaat ttctggcttg tatatatttt tggcatctgt gataaagaca
     1021 aattgtagga atatgttaat ttaaataaac ttaatccaaa atttttggat ttatttttca
     1081 ggactcatta tgaaaccttc cagggagcca aaaccctccg aacttaatct cctttattta
     1141 aattcagaat tttacaaaat atccaaagat aaaaatacct aataatagtt tactaatttt
     1201 tgaattagat gacaaccttt caaaacaatc gactccccgc tcctcctacc aggtccctct
     1261 ccgatggtgc ggtttgtcgc ctcgcgtcta taataaaacc accggcggag gtggttggtg
     1321 tccaataaac gttgaagacc cccaccgttt atacccaaac gcccttcttt tttacctctt
     1381 cttctactca agcatatcta tcagatctct cacacacagt cttcccttct ggtagatact
     1441 aatctagagt aagatgcgac ccgcccggag gaagacgaga ggaatattta tatttttccc
     1501 cctcatccaa cctactgaat cataccaata gttggtggga attgccgaac aaaaaataaa
     1561 catatccatg actcgacaca agtgaaatgc gaaacctagc gtcttccatc ttctatgtac
     1621 gggatatcct tctatttttc tatccacgat ggattatgat ttatgaatct tcctagattt
     1681 ttcaaaaaat ttcatttact ccttcccctg ctcgttttgc tctgcatctt gtttctatta
     1741 tttacatcaa gttcgctaaa acaaactcaa tggcggcctg cttgtgtgta tgtgtgtgtg
     1801 tgtgtgcgtg tgtttgccgt aaattcttgt ttctttctga taagttatgt cttatcgccg
     1861 cacagttttt ccttttcgtc ttcaatgcct ccttcttacc gagctctgtt tttagattat
     1921 tagaagcatt aaaaccagtc gtctatttct attttcagtc tcaaaaactt gttgatcaat
     1981 ttaatttttt caattttcag cgaccagcat cgaaagaaaa ccgatcggag tgggaagaac
     2041 gcctcaccga aggaaggaag catgtcccac gagtcatcgg aaagtgagtt ctagacattt
     2101 aagtttcaaa ctgtttctat tttgcaaaac gttcaatgtc cactaatctc aattgtttgc
     2161 cacagttttc tcctaaccaa ttatcaccga acccatttcc tacggtcgcc gtggtcgtta
     2221 aactcaatgt cacaatgacc agaattagcc aaggcaacac accaacttat gtacattctt
     2281 gcgttttcta cgctccccct ttccctgcct tcttatgact tcaatgcgat gatcgcatct
     2341 caacagtctt cttatcacct cgaaactgcc aaatacggcc accccgcctc atgaggtatt
     2401 gtggtgttga cacttacaca tttcgataca catacacata tacgtaataa ttttgctata
     2461 tacgttttcg aaaagttcac actactcgga gcctcctcct cctccccgcc aggtgaatgc
     2521 tttctggcgc gcatgatggt gaggatgcgt ctctgaatgt gcaaacatta tatttgtata
     2581 agaaggcgaa gaagacgcag tgggaggaat agaaggcaaa aagaaagagg gcaaagagaa
     2641 aacaatctgt ttgtgatggt gtgtgtacgt gtccgacagt ccaaccagga gtctcccctt
     2701 tattcatcgg agacatcttt ccggggccag tcttgtacat tccgaaggga aaggggagaa
     2761 aggagggaaa acgagggaga ttgcgcatcc tcgcagggtg actcatcgtt atttgccggg
     2821 atgggaaaga aagcgcatga taaccttttt tgttgaccat gttttgccgc aaaatgagtc
     2881 atcaacctag acttgttaca ctttgcgact tgggatgtgc ataatcctac aacaattata
     2941 actgaacatg aaactgtatt ttcagaagcg cataaagcga tagaaaatgt ggaggactac
     3001 tgccagacac tgacaagaca cggcaatgag gagctacgca caaacctgga acgagttatc
     3061 accacattca aatcaaacct gatgcattcg ttgctcgaca ttcacgatct gtacgagcag
     3121 acgctgctca gcgagcgaaa atcagatgca gagaaaaata tggaagtaag gcgtgtgatt
     3181 gagcgactcg aaggtggacc acactcctac aacagtcgtc cggctgcgac gacttccacg
     3241 tcgaactaca acctttcaag cacaactcca cttatttcag atgtaagctc tgctttcttt
     3301 ttttctctgg atttggattc tagatttttt taatacttta taaaaaaaat tattttagct
     3361 gagagatcgg ggaggtttct cgtatttgaa cggcggaggc cttggaaacg ggcttgggaa
     3421 tggacttgga aacggacttc tgtcttctcc gtacaactca tccagcactc actaccttca
     3481 tgagcgtcaa cgtcagacca gtcatgatgg aacatggcgg gaaacaacca caagaacagt
     3541 tgacactcca agtggtcttg aaagacgtgt ggttgaagta agataatttt ggctcaatat
     3601 tagttttaat tatcatatat tcagcatact ggagttatcg atgatcatgg tcgtaaatgg
     3661 gagcttgaga atattgtctt ggagaaaggt cacaccggcc ttggattctc gattactgga
     3721 ggtatgcgcg ttcaaccggt atttatgatg taacatatct gattataggt atggaccaac
     3781 caacagaaga cggagatact tctatctatg tcaccaatat tattgaagga ggtgccgcac
     3841 ttgctgatgg gcgtatgagg taaaaaaccg caatttaaga tgaacagaac tttatggtca
     3901 tgtttttttt agaaagaatg atattatcac tgcagtcaac aatacaaact gtgaaaatgt
     3961 gaagcatgag gttgcagtca acgcattgaa aagctccgga aacgttgttt cgttgagttt
     4021 gaaacggcgt aaagatgaag cctttcttcc aattggagga aactttggcg ggtcgacttc
     4081 ttacctcaga tcaggagtca ctccatcagt gagcgccggc aacttgcaac acgcaattca
     4141 ttctccatcg gctccgattc atccaccacc gccaccacca gttcatcacg gatcattgag
     4201 ccaattatct gttggccaat atcgttccac acgaccgaat acatccgtca ttgatctggt
     4261 taaggttggc gacattttct ctttccaaag tacaaaagaa tctatgtgaa ctttttttag
     4321 ggagcacgtg gacttggttt ctctattgct ggtggtcaag gaaacgagca cgttaaagga
     4381 gataccgata tctatgtgac gaaaatcatt gaggagggag cagctgaatt agacggaaga
     4441 ttaagagtcg gagataagat tcttgaagtt gatcatcact ctttgattaa cacgactcat
     4501 gaaaatgcgg tcaatgttct caaaaacact ggaaatcgtg ttcgacttct tattcagcaa
     4561 ggaactgggg caattttcaa tgactcggcg agccaacaat tcatgccaac taccccaatt
     4621 ctcagacgta agacaatccc aagaatcaaa aataataata tagtttctaa ttaatttcat
     4681 ttcagctagc tccgttcaag actacaaccg ctctcaaatg ggatctcaaa gtcatttgtc
     4741 ttacggagga ccactgaaca ccagctacag ttcacaagcc cccatcgcaa ttccactcga
     4801 accccgtcca gtacaacttg taaagggcca aaatggactt ggattcaaca ttgttggcgg
     4861 agaagacaat gagcccatct acatcagttt tgttctccca ggaggtgttg ctgatcttag
     4921 tggaaacgtg aagactggag acgttcttct tgaagtgaac ggagttgttt tgagaaatgc
     4981 aacccataag gaagcagctg aagcattgag aaacgctgga aatcccgttt atctcactct
     5041 tcagtacaga ccacaagagt atcaaatttt tgagtccaaa attgagaagc tgagaaacga
     5101 cgtgattgct caatctagaa tgggaacttt gagcagaaag tctgaatatg ttaggtaaga
     5161 agatttgttt acttataaat gtatacatat atcaacgaat aacatctttc agagcacttt
     5221 tcgattatga tccatcacgt gaaaactctg ttgctcccca tagatcaatg ggatttaact
     5281 atggtgacat cctacatatc atcaactcat ctgacgatga atggtggaca gctagaaaag
     5341 ttcacgaaaa cggagaagaa acagctgaag gagtgattcc atcaaagaaa cgtgtcgaga
     5401 agagagaacg acttcgtcgg aagcaagtca acttcaactc gggatcgcag tctcttggaa
     5461 gaaactcgag cactactgga ttggaaaacc gaagaggaag ccgcagtcag ctttccttct
     5521 ccagaaagtt cccattcgtc aaaagtaccg accggctcaa cgatcttaat gaggaatcct
     5581 caaatgtagc tgaagagcca gtgtggtcct accaggcagt tgagcaacag gcgatcaact
     5641 acgttcgtcc agtgatcatt cttggagctc tcaaagaccg aatcaacgat gaacttgtca
     5701 accgcgaccc ttcgaaattc agtagctgcg ttccacgtaa gttgtgaagt tattaactac
     5761 tttaaaaaag agaacatttc taaatagtat gtgcaatata ctcataatac ccttttcaga
     5821 cacttcccga ccaccacgcg agggagaggt taacggacgt gactactact ttgtcaacaa
     5881 gcacaatatg gaggaagatg tcaagaataa tctcttcatt gaagcgggac aattccaaaa
     5941 caatctctac ggaactagca ttcaaagcgt ccgagatgtc gccaaccaag gaagacactg
     6001 tattctggac gtcagtggaa atgctatccg acgacttcaa agcaatgcca atattcaacc
     6061 aatctcgatc ttcatcaagc ccagctctgc acaacagatt ctgtaagtta aattgtaaaa
     6121 agaagcttta tcaatctgca aaatttcagt gaattggaca gccaacttgc caccaaccga
     6181 caagacgatc gagcgatgag tggcgaagaa gctcaagcgc agtattccag atgtcataga
     6241 attgagcaaa ctttcgggga tttgttcacg cgtatgtctt ttttccaacc attattatca
     6301 aatatctgat tttttattta tttcagaaga aatctcaaat gtgcacagcg cgaatgacgt
     6361 tttgagcaaa gtgtactcca tcatcagccg tgaatcgcag acgccaattt gggtgccacg
     6421 tcatggcggt gggggaggat tctccgagac cgtcgacctc atgctcaacc tccaatccaa
     6481 caaggaggga tccgtcgacc tcaagaacgt ctccgccgtc ccaaaggaga agaccaccct
     6541 caaggtaagt ttaaacatat atatactaac taaccctgat tatttaaatt ttcaggaccc
     6601 atccaagcca ccagccaagg cccaagtcgt cggatggcca ccagtccgta actaccgtaa
     6661 gaacatgatg acccaacaaa agacctcctc catgtccaag ggagaggaac tcttcaccgg
     6721 agtcgtccca atcctcgtcg agctcgacgg agacgtcaac ggacacaagt tctccgtctc
     6781 aggagaggga gagggagacg ccacctacgg aaagctcacc ctcaagttca tctgcaccac
     6841 cggaaagctc ccagtcccat ggccaaccct cgtcaccacc ttcacttacg gagtccaatg
     6901 cttctcccgt tacccagacc acatgaagcg tcacgacttc ttcaagtccg ccatgccaga
     6961 gggatacgtc caagagcgta ccatcttctt caaggtaagt ttaaacatta attaatacta
     7021 actaaccctg attatttaaa ttttcaggac gacggaaact acaagacccg tgccgaggtc
     7081 aagttcgagg gagacaccct cgtcaaccgt atcgagctca aggtaagttt aaacagttcg
     7141 gtactaacta accatacata tttaaatttt cagggaatcg acttcaagga ggacggaaac
     7201 atcctcggac acaagctcga atacaactac aactcccaca acgtctacat catggccgac
     7261 aagcaaaaga acggaatcaa ggtcaacttc aaggtaagtt taaacatgat tttactaact
     7321 aactaatctg atttaaattt tcagatccgt cacaacatcg aggacggatc tgtccaactc
     7381 gccgaccact accaacaaaa caccccaatc ggagacggac cagtcctcct cccagacaac
     7441 cactacctct ccacccaatc cgccctctcc aaggacccaa acgagaagcg tgaccacatg
     7501 gtcctcaagg agttcgtcac cgctgccgga atcacccacg gaatggacga gctctacaag
     7561 tagatgaaat tggatatttt ttagacaaat aatcgtttct tcaagaaata tgtcttcttg
     7621 aaattaatta atatacagtt taatttacct taataattag actacgccgt gttgtgatac
     7681 ttttttttaa tctgagaaaa gtgatccttt gaaaaaactc ttgatgtcat ttgctttatc
     7741 ctgtttccat ccccatcttt atttgtattt tgtttagtac cccttcccta ttatgcatta
     7801 atttacatga cctttccaag ttctcaattc aagaaactct actactcgaa ctcagaaacg
     7861 tgaaaggcca atatttcaat agttttctga ttcttttttt cttttacctt gctcattatt
     7921 ttcattttca atcataactc tccacaatca ctgccagaaa acggtgaatc gtttctactt
     7981 ttgtctccga atattttact acgatagttt gtactgcctg ttttctctac agcccatttt
     8041 atcttgaaat tcaccttaca aatacttgca ttttataatc cgccccagct ttccttcctt
     8101 cttccctctc cttcctcccc caactcaatt cacttcttac ttgaaattgt gacagtttgt
     8161 gatattctca acgcttcatt tgtctctact aaccgcaaat cattatcata ttcccgactc
     8221 tctactgatg aaaaacttcg gctcatttct attttttggg acttttatta ctctgagagc
     8281 attttatttt catccattgg ttccaaactt ttttttttta attattttta aaaacttttt
     8341 atacaaatta tcttgaataa agattttatt gcatctgcaa aacatacatg tgttgaagta
     8401 acaagaaaaa actttatttt cagtatatca gggtgttctg aaaatgactg cggcaatttg
     8461 tcattaaaaa tattcatttt attagatcgc tggaaaaatt ccgaaacaaa aggatttgaa
     8521 gtactcttca gaatccgttt cgaaatgtgc ttccgtagcg cagtaggcag cgcgtcagtc
     8581 tcataatctg aaggtcgtga gttcgagcct caccgggagc aatctttttt gcctaatata
     8641 tttcttcgac tgaaatattg ttcctgatat tttattagtc tttcaattaa cgaaaaaaac
     8701 atgtatttta aacgcaaaat aagattagaa tgattttaaa atatcaataa tattttaatt
     8761 actgactatg agttaaattt gagatttttc aactagacta tttacagttg tgatattttc
     8821 aaatccctgt cccacttggg atctcagttt ttgcatcctt tctcaagtcc tttgtgaaga
     8881 gttcacaacg tgcttccgta gcgcagtagg cagcgcgtca gtctcataat ctgaaggtcg
     8941 tgagttcgag cctcaccggg agcaattttt tttttgaagt tttcccaagt agcataagtt
     9001 gccatgaaga aaactgtaat tttaatttaa tttttaattt aactgtttaa attcattttt
     9061 taatttgagt caaagctagc aatttatttt atctcacatt ttgttaattt gaaacacaga
     9121 ctggctcgaa tttaagaaca tttttttatt cttttgatcc tactttgcag acgttgttca
     9181 gtgcttccgt agcgcagtag gcagcgcgtc agtctcataa tctgaaggtc gtgagttcga
     9241 gcctcaccgg gagcaatctt ttttatttta ttgatatctt gattttaaat ttatgaatgt
     9301 ttataattgt agaatagttc ctcattttct catttttaat ttatttttac atagcaaagt
     9361 tacttgtttt actcttttct gcctcattaa atgtgtttca ttgtttttat gttcacgctt
     9421 taatttttct gtaacaatag tatgatatcg cttacggttt aaataacttt aaaagatttc
     9481 agttctacca tagtaccatt gagataaaat aaagggtaaa ataattgagc taggtcatgt
     9541 cagtgacccc ctttcatgca atttttcgtg tgcgcgcaca aaacgcgtca ataggatggt
     9601 tgacgtcttt tccgtgtgaa cgtgcgtgct ttatgaacgt attaaagttt atcggatatt
     9661 cttaactagt ttctcacaaa tttgtttgca ttcccaactt gtatgacggt tctttatttt
     9721 ttattattcg tttttttttt tttggaaaat gagacagtta attttattct attgtaatgt
     9781 ttgtttactg gtttactaac tgaatttctt agtgaaaata atgtttaata aaaagttaaa
     9841 atgaataatg aatatctcaa aataatatag tagttgtgta tatcttcttt gaattcgtaa
     9901 ataccttcaa aaacaaattt cccagatcaa ccatggcaaa aatgaaaatg acacaagagg
     9961 aactagtgca agcatttaat caatacatgc caaaacgacc ggtttatcct ccactggttc
    10021 acgatgatga cgtgctcgca cattccgcca cagagtcgga aggaagtgac gaagaagagg
    10081 atgatttgac gtaatgtttt atttagctca taatccttta ataataattg ttctgaacgt
    10141 tcaagaaatt ttctaattcc aaaataacca gtatgtggaa gtatgtccaa aattgtggtc
    10201 caaaaatgtg atattaaatt ttcactctgt taaaaatatt tgaacaaaaa tttatatgcg
    10261 gttgcaggga aaaaacaaaa atgtttttaa ataaaaaaaa ctttggaaat gttatatcca
    10321 aaaggatgtt ataataatac ttcaaacatt tttaggcttc acaatgtgtt cagttaaa
//
