# Supplementary material for: Caenorhabditis elegans LET-413 Scribble is essential in the epidermis for growth, viability, and directional outgrowth of epithelial seam cells
Source: PLoS Genet. 2021 Oct 21;17(10):e1009856. doi: 10.1371/journal.pgen.1009856 (PMC8570498; doi:10.1371/journal.pgen.1009856)
Supplement: S1 File — This.zip file contains DNA files of the genomic regions of all CRISPR engineered loci, of plasmids used as PCR templates for the generation of repair templates, and of dominant active and dominant negative constructs of CED-10 and CDC-42. Files are present in two formats: a binary SnapGene file, which can be opened with the SnapGene viewer, and a text-based Genbank file, which is compatible with all text editors but contains less extensive feature formatting. (ZIP) [file pgen.1009856.s008.zip › Supplemental File 2 - DNA files/Genbank format/Genomic region DLG-1-mIAA7-mScarlet.gb]

LOCUS       Exported               10355 bp DNA     linear   SYN 13-SEP-2021
DEFINITION  Unspliced + UTR + upstream + downstream (9242bp).
ACCESSION   .
VERSION     .
KEYWORDS    .
SOURCE      synthetic DNA construct
  ORGANISM  synthetic DNA construct
REFERENCE   1  (bases 1 to 10355)
  AUTHORS   .
  TITLE     Direct Submission
  JOURNAL   Exported Sep 21, 2021 from SnapGene 5.3.2
            https://www.snapgene.com
FEATURES             Location/Qualifiers
     source          1..10355
                     /organism="synthetic DNA construct"
                     /mol_type="other DNA"
     CDS             join(2062..2083,2966..3282,3359..3577,3625..3721,3769..3859,
                     3913..4264,4321..4627,4686..5154,5213..5736,5820..6102,
                     6150..6271,6327..6424)
                     /codon_start=1
                     /label=dlg-1 wt
                     /translation="MSHESSEKAHKAIENVEDYCQTLTRHGNEELRTNLERVITTFKSN
                     LMHSLLDIHDLYEQTLLSERKSDAEKNMEVRRVIERLEGGPHSYNSRPAATTSTSNYNL
                     SSTTPLISDLRDRGGFSYLNGGGLGNGLGNGLGNGLLSSPYNSSSTHYLHERQRQTSHD
                     GTWRETTTRTVDTPSGLERRVVEHTGVIDDHGRKWELENIVLEKGHTGLGFSITGGMDQ
                     PTEDGDTSIYVTNIIEGGAALADGRMRKNDIITAVNNTNCENVKHEVAVNALKSSGNVV
                     SLSLKRRKDEAFLPIGGNFGGSTSYLRSGVTPSVSAGNLQHAIHSPSAPIHPPPPPPVH
                     HGSLSQLSVGQYRSTRPNTSVIDLVKGARGLGFSIAGGQGNEHVKGDTDIYVTKIIEEG
                     AAELDGRLRVGDKILEVDHHSLINTTHENAVNVLKNTGNRVRLLIQQGTGAIFNDSASQ
                     QFMPTTPILRPSSVQDYNRSQMGSQSHLSYGGPLNTSYSSQAPIAIPLEPRPVQLVKGQ
                     NGLGFNIVGGEDNEPIYISFVLPGGVADLSGNVKTGDVLLEVNGVVLRNATHKEAAEAL
                     RNAGNPVYLTLQYRPQEYQIFESKIEKLRNDVIAQSRMGTLSRKSEYVRALFDYDPSRE
                     NSVAPHRSMGFNYGDILHIINSSDDEWWTARKVHENGEETAEGVIPSKKRVEKRERLRR
                     KQVNFNSGSQSLGRNSSTTGLENRRGSRSQLSFSRKFPFVKSTDRLNDLNEESSNVAEE
                     PVWSYQAVEQQAINYVRPVIILGALKDRINDELVNRDPSKFSSCVPHTSRPPREGEVNG
                     RDYYFVNKHNMEEDVKNNLFIEAGQFQNNLYGTSIQSVRDVANQGRHCILDVSGNAIRR
                     LQSNANIQPISIFIKPSSAQQILELDSQLATNRQDDRAMSGEEAQAQYSRCHRIEQTFG
                     DLFTQEISNVHSANDVLSKVYSIISRESQTPIWVPRH"
     primer_bind     6390..6455
                     /label=oRS794 Sp9 dlg-1 mIAA7 mscarlet F
     CDS             6425..6436
                     /codon_start=1
                     /label=small glycine linker
                     /translation="GGGG"
     CDS             join(6437..6544,6596..6691)
                     /codon_start=1
                     /label=mIAA7
                     /translation="GFSETVDLMLNLQSNKEGSVDLKNVSAVPKEKTTLKVSLNIYILT
                     NPDYLNFQDPSKPPAKAQVVGWPPVRNYRKNMMTQQKTSS"
     CDS             join(6692..6841,6893..7105,7157..7327,7379..7537)
                     /codon_start=1
                     /label=mScarlet with introns
                     /translation="VSKGEAVIKEFMRFKVHMEGSMNGHEFEIEGEGEGRPYEGTQTAK
                     LKVTKGGPLPFSWDILSPQFMYGSRAFTKHPADIPDYYKQSFPEGFKWERVMNFEDGGA
                     VTVTQDTSLEDGTLIYKVKLRGTNFPPDGPVMQKKTMGWEASTERLYPEDGVLKGDIKM
                     ALRLKDGGRYLADFKTTYKAKKPVQMPGAYNVDRKLDITSHNEDYTVVEQYERSEGRHS
                     TGGMDELYK"
     primer_bind     complement(7515..7574)
                     /label=oRS795 Sp9 dlg-1 mIAA7 mscarlet R
     misc_feature    7538..7540
                     /label=STOP
ORIGIN
        1 tctcactgcg ttttcccaat gtgtcccatg atcggttgtt gattcgattc agttctgtat
       61 ttgtctatct atcgatgttc taacattcta gttgcactgt tacttctatg gaatgtatta
      121 gtgtgtttcc cttttttact aaacatctgt acattgttgt ttagatgtcg tgagatcgca
      181 agtgtatgtt tttttggaaa ctttatgaac tcttttgtac ggttattttt gtgcaatata
      241 tgagtcactt tgcaaacatt ctttgatgct gatattttta tcagtaataa taaaatcaag
      301 aaactaaggt atgggtatat tttagacgtt ttgtgttccc attttagtca taaaatccca
      361 aaagtacata aaatcgctac agtcaaggcg cactaaaaaa acctttttaa aaaaatagaa
      421 aaaaatatga cttttttaat tccatatttc gaaatagtag tagagtattc gcctcgccac
      481 aacttttttg gcgcatttgt tcccggcatg tttttggtac aatagacgac gttcgctatc
      541 ttcttcccgc atgtcgtgac taatgtcccg ttggcttgta catgttgaat ataatttcac
      601 acacacacac acacacacac acagcgtgac gcataagtta gtgttgtttt ttctatgctg
      661 gccgggtctg ttccacttct catcttgacc atttatgttt cgacactgtg atttgtttca
      721 agtcgacttg ttcctgtttt ttgttcagtt ctttggaaat caagtggcta ttgaaatata
      781 ttttttgtga actcaaattt gcagacgtgt ctgtgaccat taatttcaaa ctatacaatt
      841 ttatggcatt attttctaat aaaaccccca ttttgtttag ataaaattgt tagtgttcta
      901 atgaaacata cattttagag cgaagataat tttaactatt taacttaaag agacgtgatg
      961 gggtggtaac aatttaaaat ttctggcttg tatatatttt tggcatctgt gataaagaca
     1021 aattgtagga atatgttaat ttaaataaac ttaatccaaa atttttggat ttatttttca
     1081 ggactcatta tgaaaccttc cagggagcca aaaccctccg aacttaatct cctttattta
     1141 aattcagaat tttacaaaat atccaaagat aaaaatacct aataatagtt tactaatttt
     1201 tgaattagat gacaaccttt caaaacaatc gactccccgc tcctcctacc aggtccctct
     1261 ccgatggtgc ggtttgtcgc ctcgcgtcta taataaaacc accggcggag gtggttggtg
     1321 tccaataaac gttgaagacc cccaccgttt atacccaaac gcccttcttt tttacctctt
     1381 cttctactca agcatatcta tcagatctct cacacacagt cttcccttct ggtagatact
     1441 aatctagagt aagatgcgac ccgcccggag gaagacgaga ggaatattta tatttttccc
     1501 cctcatccaa cctactgaat cataccaata gttggtggga attgccgaac aaaaaataaa
     1561 catatccatg actcgacaca agtgaaatgc gaaacctagc gtcttccatc ttctatgtac
     1621 gggatatcct tctatttttc tatccacgat ggattatgat ttatgaatct tcctagattt
     1681 ttcaaaaaat ttcatttact ccttcccctg ctcgttttgc tctgcatctt gtttctatta
     1741 tttacatcaa gttcgctaaa acaaactcaa tggcggcctg cttgtgtgta tgtgtgtgtg
     1801 tgtgtgcgtg tgtttgccgt aaattcttgt ttctttctga taagttatgt cttatcgccg
     1861 cacagttttt ccttttcgtc ttcaatgcct ccttcttacc gagctctgtt tttagattat
     1921 tagaagcatt aaaaccagtc gtctatttct attttcagtc tcaaaaactt gttgatcaat
     1981 ttaatttttt caattttcag cgaccagcat cgaaagaaaa ccgatcggag tgggaagaac
     2041 gcctcaccga aggaaggaag catgtcccac gagtcatcgg aaagtgagtt ctagacattt
     2101 aagtttcaaa ctgtttctat tttgcaaaac gttcaatgtc cactaatctc aattgtttgc
     2161 cacagttttc tcctaaccaa ttatcaccga acccatttcc tacggtcgcc gtggtcgtta
     2221 aactcaatgt cacaatgacc agaattagcc aaggcaacac accaacttat gtacattctt
     2281 gcgttttcta cgctccccct ttccctgcct tcttatgact tcaatgcgat gatcgcatct
     2341 caacagtctt cttatcacct cgaaactgcc aaatacggcc accccgcctc atgaggtatt
     2401 gtggtgttga cacttacaca tttcgataca catacacata tacgtaataa ttttgctata
     2461 tacgttttcg aaaagttcac actactcgga gcctcctcct cctccccgcc aggtgaatgc
     2521 tttctggcgc gcatgatggt gaggatgcgt ctctgaatgt gcaaacatta tatttgtata
     2581 agaaggcgaa gaagacgcag tgggaggaat agaaggcaaa aagaaagagg gcaaagagaa
     2641 aacaatctgt ttgtgatggt gtgtgtacgt gtccgacagt ccaaccagga gtctcccctt
     2701 tattcatcgg agacatcttt ccggggccag tcttgtacat tccgaaggga aaggggagaa
     2761 aggagggaaa acgagggaga ttgcgcatcc tcgcagggtg actcatcgtt atttgccggg
     2821 atgggaaaga aagcgcatga taaccttttt tgttgaccat gttttgccgc aaaatgagtc
     2881 atcaacctag acttgttaca ctttgcgact tgggatgtgc ataatcctac aacaattata
     2941 actgaacatg aaactgtatt ttcagaagcg cataaagcga tagaaaatgt ggaggactac
     3001 tgccagacac tgacaagaca cggcaatgag gagctacgca caaacctgga acgagttatc
     3061 accacattca aatcaaacct gatgcattcg ttgctcgaca ttcacgatct gtacgagcag
     3121 acgctgctca gcgagcgaaa atcagatgca gagaaaaata tggaagtaag gcgtgtgatt
     3181 gagcgactcg aaggtggacc acactcctac aacagtcgtc cggctgcgac gacttccacg
     3241 tcgaactaca acctttcaag cacaactcca cttatttcag atgtaagctc tgctttcttt
     3301 ttttctctgg atttggattc tagatttttt taatacttta taaaaaaaat tattttagct
     3361 gagagatcgg ggaggtttct cgtatttgaa cggcggaggc cttggaaacg ggcttgggaa
     3421 tggacttgga aacggacttc tgtcttctcc gtacaactca tccagcactc actaccttca
     3481 tgagcgtcaa cgtcagacca gtcatgatgg aacatggcgg gaaacaacca caagaacagt
     3541 tgacactcca agtggtcttg aaagacgtgt ggttgaagta agataatttt ggctcaatat
     3601 tagttttaat tatcatatat tcagcatact ggagttatcg atgatcatgg tcgtaaatgg
     3661 gagcttgaga atattgtctt ggagaaaggt cacaccggcc ttggattctc gattactgga
     3721 ggtatgcgcg ttcaaccggt atttatgatg taacatatct gattataggt atggaccaac
     3781 caacagaaga cggagatact tctatctatg tcaccaatat tattgaagga ggtgccgcac
     3841 ttgctgatgg gcgtatgagg taaaaaaccg caatttaaga tgaacagaac tttatggtca
     3901 tgtttttttt agaaagaatg atattatcac tgcagtcaac aatacaaact gtgaaaatgt
     3961 gaagcatgag gttgcagtca acgcattgaa aagctccgga aacgttgttt cgttgagttt
     4021 gaaacggcgt aaagatgaag cctttcttcc aattggagga aactttggcg ggtcgacttc
     4081 ttacctcaga tcaggagtca ctccatcagt gagcgccggc aacttgcaac acgcaattca
     4141 ttctccatcg gctccgattc atccaccacc gccaccacca gttcatcacg gatcattgag
     4201 ccaattatct gttggccaat atcgttccac acgaccgaat acatccgtca ttgatctggt
     4261 taaggttggc gacattttct ctttccaaag tacaaaagaa tctatgtgaa ctttttttag
     4321 ggagcacgtg gacttggttt ctctattgct ggtggtcaag gaaacgagca cgttaaagga
     4381 gataccgata tctatgtgac gaaaatcatt gaggagggag cagctgaatt agacggaaga
     4441 ttaagagtcg gagataagat tcttgaagtt gatcatcact ctttgattaa cacgactcat
     4501 gaaaatgcgg tcaatgttct caaaaacact ggaaatcgtg ttcgacttct tattcagcaa
     4561 ggaactgggg caattttcaa tgactcggcg agccaacaat tcatgccaac taccccaatt
     4621 ctcagacgta agacaatccc aagaatcaaa aataataata tagtttctaa ttaatttcat
     4681 ttcagctagc tccgttcaag actacaaccg ctctcaaatg ggatctcaaa gtcatttgtc
     4741 ttacggagga ccactgaaca ccagctacag ttcacaagcc cccatcgcaa ttccactcga
     4801 accccgtcca gtacaacttg taaagggcca aaatggactt ggattcaaca ttgttggcgg
     4861 agaagacaat gagcccatct acatcagttt tgttctccca ggaggtgttg ctgatcttag
     4921 tggaaacgtg aagactggag acgttcttct tgaagtgaac ggagttgttt tgagaaatgc
     4981 aacccataag gaagcagctg aagcattgag aaacgctgga aatcccgttt atctcactct
     5041 tcagtacaga ccacaagagt atcaaatttt tgagtccaaa attgagaagc tgagaaacga
     5101 cgtgattgct caatctagaa tgggaacttt gagcagaaag tctgaatatg ttaggtaaga
     5161 agatttgttt acttataaat gtatacatat atcaacgaat aacatctttc agagcacttt
     5221 tcgattatga tccatcacgt gaaaactctg ttgctcccca tagatcaatg ggatttaact
     5281 atggtgacat cctacatatc atcaactcat ctgacgatga atggtggaca gctagaaaag
     5341 ttcacgaaaa cggagaagaa acagctgaag gagtgattcc atcaaagaaa cgtgtcgaga
     5401 agagagaacg acttcgtcgg aagcaagtca acttcaactc gggatcgcag tctcttggaa
     5461 gaaactcgag cactactgga ttggaaaacc gaagaggaag ccgcagtcag ctttccttct
     5521 ccagaaagtt cccattcgtc aaaagtaccg accggctcaa cgatcttaat gaggaatcct
     5581 caaatgtagc tgaagagcca gtgtggtcct accaggcagt tgagcaacag gcgatcaact
     5641 acgttcgtcc agtgatcatt cttggagctc tcaaagaccg aatcaacgat gaacttgtca
     5701 accgcgaccc ttcgaaattc agtagctgcg ttccacgtaa gttgtgaagt tattaactac
     5761 tttaaaaaag agaacatttc taaatagtat gtgcaatata ctcataatac ccttttcaga
     5821 cacttcccga ccaccacgcg agggagaggt taacggacgt gactactact ttgtcaacaa
     5881 gcacaatatg gaggaagatg tcaagaataa tctcttcatt gaagcgggac aattccaaaa
     5941 caatctctac ggaactagca ttcaaagcgt ccgagatgtc gccaaccaag gaagacactg
     6001 tattctggac gtcagtggaa atgctatccg acgacttcaa agcaatgcca atattcaacc
     6061 aatctcgatc ttcatcaagc ccagctctgc acaacagatt ctgtaagtta aattgtaaaa
     6121 agaagcttta tcaatctgca aaatttcagt gaattggaca gccaacttgc caccaaccga
     6181 caagacgatc gagcgatgag tggcgaagaa gctcaagcgc agtattccag atgtcataga
     6241 attgagcaaa ctttcgggga tttgttcacg cgtatgtctt ttttccaacc attattatca
     6301 aatatctgat tttttattta tttcagaaga aatctcaaat gtgcacagcg cgaatgacgt
     6361 tttgagcaaa gtgtactcca tcatcagccg tgaatcgcag acgccaattt gggtgccacg
     6421 tcatggcggt gggggaggat tctccgagac cgtcgacctc atgctcaacc tccaatccaa
     6481 caaggaggga tccgtcgacc tcaagaacgt ctccgccgtc ccaaaggaga agaccaccct
     6541 caaggtaagt ttaaacatat atatactaac taaccctgat tatttaaatt ttcaggaccc
     6601 atccaagcca ccagccaagg cccaagtcgt cggatggcca ccagtccgta actaccgtaa
     6661 gaacatgatg acccaacaaa agacctcctc cgtcagcaag ggagaggcag ttatcaagga
     6721 gttcatgcgt ttcaaggtcc acatggaggg atccatgaac ggacacgagt tcgagatcga
     6781 gggagaggga gagggacgtc catacgaggg aacccaaacc gccaagctca aggtcaccaa
     6841 ggtaagttta aacatatata tactaactaa ccctgattat ttaaattttc agggaggacc
     6901 actcccattc tcctgggaca tcctctcccc acaattcatg tacggatccc gtgccttcac
     6961 caagcaccca gccgacatcc cagactacta caagcaatcc ttcccagagg gattcaagtg
     7021 ggagcgtgtc atgaacttcg aggacggagg agccgtcacc gtcacccaag acacctccct
     7081 cgaggacgga accctcatct acaaggtaag tttaaacagt tcggtactaa ctaaccatac
     7141 atatttaaat tttcaggtca agctccgtgg aaccaacttc ccaccagacg gaccagtcat
     7201 gcaaaagaag accatgggat gggaggcctc caccgagcgt ctctacccag aggacggagt
     7261 cctcaaggga gacatcaaga tggccctccg tctcaaggac ggaggacgtt acctcgccga
     7321 cttcaaggta agtttaaaca tgattttact aactaactaa tctgatttaa attttcagac
     7381 cacctacaag gccaagaagc cagtccaaat gccaggagcc tacaacgtcg accgtaagct
     7441 cgacatcacc tcccacaacg aggactacac cgtcgtcgag caatacgagc gttccgaggg
     7501 acgtcactcc accggaggaa tggacgagct ctacaagtag atgaaattgg atatttttta
     7561 gacaaataat cgtttcttca agaaatatgt cttcttgaaa ttaattaata tacagtttaa
     7621 tttaccttaa taattagact acgccgtgtt gtgatacttt tttttaatct gagaaaagtg
     7681 atcctttgaa aaaactcttg atgtcatttg ctttatcctg tttccatccc catctttatt
     7741 tgtattttgt ttagtacccc ttccctatta tgcattaatt tacatgacct ttccaagttc
     7801 tcaattcaag aaactctact actcgaactc agaaacgtga aaggccaata tttcaatagt
     7861 tttctgattc tttttttctt ttaccttgct cattattttc attttcaatc ataactctcc
     7921 acaatcactg ccagaaaacg gtgaatcgtt tctacttttg tctccgaata ttttactacg
     7981 atagtttgta ctgcctgttt tctctacagc ccattttatc ttgaaattca ccttacaaat
     8041 acttgcattt tataatccgc cccagctttc cttccttctt ccctctcctt cctcccccaa
     8101 ctcaattcac ttcttacttg aaattgtgac agtttgtgat attctcaacg cttcatttgt
     8161 ctctactaac cgcaaatcat tatcatattc ccgactctct actgatgaaa aacttcggct
     8221 catttctatt ttttgggact tttattactc tgagagcatt ttattttcat ccattggttc
     8281 caaacttttt ttttttaatt atttttaaaa actttttata caaattatct tgaataaaga
     8341 ttttattgca tctgcaaaac atacatgtgt tgaagtaaca agaaaaaact ttattttcag
     8401 tatatcaggg tgttctgaaa atgactgcgg caatttgtca ttaaaaatat tcattttatt
     8461 agatcgctgg aaaaattccg aaacaaaagg atttgaagta ctcttcagaa tccgtttcga
     8521 aatgtgcttc cgtagcgcag taggcagcgc gtcagtctca taatctgaag gtcgtgagtt
     8581 cgagcctcac cgggagcaat cttttttgcc taatatattt cttcgactga aatattgttc
     8641 ctgatatttt attagtcttt caattaacga aaaaaacatg tattttaaac gcaaaataag
     8701 attagaatga ttttaaaata tcaataatat tttaattact gactatgagt taaatttgag
     8761 atttttcaac tagactattt acagttgtga tattttcaaa tccctgtccc acttgggatc
     8821 tcagtttttg catcctttct caagtccttt gtgaagagtt cacaacgtgc ttccgtagcg
     8881 cagtaggcag cgcgtcagtc tcataatctg aaggtcgtga gttcgagcct caccgggagc
     8941 aatttttttt ttgaagtttt cccaagtagc ataagttgcc atgaagaaaa ctgtaatttt
     9001 aatttaattt ttaatttaac tgtttaaatt cattttttaa tttgagtcaa agctagcaat
     9061 ttattttatc tcacattttg ttaatttgaa acacagactg gctcgaattt aagaacattt
     9121 ttttattctt ttgatcctac tttgcagacg ttgttcagtg cttccgtagc gcagtaggca
     9181 gcgcgtcagt ctcataatct gaaggtcgtg agttcgagcc tcaccgggag caatcttttt
     9241 tattttattg atatcttgat tttaaattta tgaatgttta taattgtaga atagttcctc
     9301 attttctcat ttttaattta tttttacata gcaaagttac ttgttttact cttttctgcc
     9361 tcattaaatg tgtttcattg tttttatgtt cacgctttaa tttttctgta acaatagtat
     9421 gatatcgctt acggtttaaa taactttaaa agatttcagt tctaccatag taccattgag
     9481 ataaaataaa gggtaaaata attgagctag gtcatgtcag tgaccccctt tcatgcaatt
     9541 tttcgtgtgc gcgcacaaaa cgcgtcaata ggatggttga cgtcttttcc gtgtgaacgt
     9601 gcgtgcttta tgaacgtatt aaagtttatc ggatattctt aactagtttc tcacaaattt
     9661 gtttgcattc ccaacttgta tgacggttct ttatttttta ttattcgttt tttttttttt
     9721 ggaaaatgag acagttaatt ttattctatt gtaatgtttg tttactggtt tactaactga
     9781 atttcttagt gaaaataatg tttaataaaa agttaaaatg aataatgaat atctcaaaat
     9841 aatatagtag ttgtgtatat cttctttgaa ttcgtaaata ccttcaaaaa caaatttccc
     9901 agatcaacca tggcaaaaat gaaaatgaca caagaggaac tagtgcaagc atttaatcaa
     9961 tacatgccaa aacgaccggt ttatcctcca ctggttcacg atgatgacgt gctcgcacat
    10021 tccgccacag agtcggaagg aagtgacgaa gaagaggatg atttgacgta atgttttatt
    10081 tagctcataa tcctttaata ataattgttc tgaacgttca agaaattttc taattccaaa
    10141 ataaccagta tgtggaagta tgtccaaaat tgtggtccaa aaatgtgata ttaaattttc
    10201 actctgttaa aaatatttga acaaaaattt atatgcggtt gcagggaaaa aacaaaaatg
    10261 tttttaaata aaaaaaactt tggaaatgtt atatccaaaa ggatgttata ataatacttc
    10321 aaacattttt aggcttcaca atgtgttcag ttaaa
//
