# Supplementary material for: Caenorhabditis elegans LET-413 Scribble is essential in the epidermis for growth, viability, and directional outgrowth of epithelial seam cells
Source: PLoS Genet. 2021 Oct 21;17(10):e1009856. doi: 10.1371/journal.pgen.1009856 (PMC8570498; doi:10.1371/journal.pgen.1009856)
Supplement: S1 File — This.zip file contains DNA files of the genomic regions of all CRISPR engineered loci, of plasmids used as PCR templates for the generation of repair templates, and of dominant active and dominant negative constructs of CED-10 and CDC-42. Files are present in two formats: a binary SnapGene file, which can be opened with the SnapGene viewer, and a text-based Genbank file, which is compatible with all text editors but contains less extensive feature formatting. (ZIP) [file pgen.1009856.s008.zip › Supplemental File 2 - DNA files/Genbank format/Genomic region GFP-AID-LET-413.gb]

LOCUS       Exported                7542 bp DNA     linear   UNA 02-APR-2021
DEFINITION  natural linear DNA
ACCESSION   .
VERSION     .
KEYWORDS    GFP::AID::let-413 genomic region
SOURCE      natural DNA sequence
  ORGANISM  unspecified
REFERENCE   1  (bases 1 to 7542)
  AUTHORS   Trial User
  TITLE     Direct Submission
  JOURNAL   Exported Sep 21, 2021 from SnapGene 5.3.2
            https://www.snapgene.com
FEATURES             Location/Qualifiers
     source          1..7542
                     /organism="unspecified"
                     /mol_type="genomic DNA"
     source          1001..2053
                     /organism="synthetic DNA construct"
                     /mol_type="other DNA"
     primer_bind     364..383
                     /label=Integration Check Left
     misc_feature    466..1000
                     /label=LHA
     misc_feature    996..998
                     /label=PAM
     misc_feature    join(999..1000,2054..2071)
                     /label=sgRNA
     CDS             join(1001..1303,1352..1426,1478..1597,1649..1861)
                     /codon_start=1
                     /label=GFP
                     /label=GFP-C1
                     /translation="MSKGEELFTGVVPILVELDGDVNGHKFSVSGEGEGDATYGKLTLK
                     FICTTGKLPVPWPTLVTTFCYGVQCFSRYPDHMKRHDFFKSAMPEGYVQERTIFFKDDG
                     NYKTRAEVKFEGDTLVNRIELKGIDFKEDGNILGHKLEYNYNSHNVYIMADKQKNGIKV
                     NFKIRHNIEDGSVQLADHYQQNTPIGDGPVLLPDNHYLSTQSALSKDPNEKRDHMVLLE
                     FVTAAGITHGMDELY"
     misc_feature    1001..1003
                     /label=ATG overlap
     misc_feature    1862..1918
                     /label=intron with LoxP
     misc_feature    1862..1864
                     /label=AAG overlap
     misc_feature    1876..1909
                     /label=loxP
                     /label=loxP(1)
     misc_feature    1916..1918
                     /label=GGT overlap
     CDS             1919..2050
                     /codon_start=1
                     /label=AID
                     /label=AID 71-114
                     /translation="PKDPAKPPAKAQVVGWPPVRSYRKNVMVSCQKSSGGPEAAAFVK"
     misc_feature    2051..2053
                     /label=OVERLAP
     CDS             join(2054..2154,2384..2638,2687..3006,3063..3292,3515..3598,
                     3648..4249,4618..4758,5420..5681,6129..6233)
                     /codon_start=1
                     /label=LET-413b
                     /translation="MPAFFCLPMACQRQVDSIDRSQSNLQAIPSDIFRFRKLEDLNLTM
                     NNIKELDHRLFSLRHLRILDVSDNELAVLPAEIGNLTQLIELNLNRNSIAKLPDTMQNC
                     KLLTTLNLSSNPFTRLPETICECSSITILSLNETSLTLLPSNIGSLTNLRVLEARDNLL
                     RTIPLSIVELRKLEELDLGQNELEALPAEIGKLTSLREFYVDINSLTSLPDSISGCRML
                     DQLDVSENQIIRLPENLGRMPNLTDLNISINEIIELPSSFGELKRLQMLKADRNSLHNL
                     TSEIGKCQSLTELYLGQNFLTDLPDTIGDLRQLTTLNVDCNNLSDIPDTIGNCKSLTVL
                     SLRQNILTELPMTIGKCENLTVLDVASNKLPHLPFTVKVLYKLQALWLSENQTQSILKL
                     SETRDDRKGIKVVTCYLLPQVDAIDGEGRSGSAQHNTDRGAFLGGPKVHFHDQADTTFE
                     ENKEAEIHLGNFERHNTPHPKTPKHKKGSIDGHMLPHEIDQPRQLSLVSNHRTSTSSFG
                     ESSNSINRDLADIRAQNGVREATLSPEREERMATSLSSLSNLAAGTQNMHTIRIQKDDT
                     GKLGLSFAGGTSNDPAPNSNGDSGLFVTKVTPGSAAYRCGLREGDKLIRANDVNMINAS
                     QDNAMEAIKKRETVELVVLRRSPSPVSRTSEPSLNGSSHQLNHFDAGSPDSTMFVTSST
                     PVYAS"
     misc_feature    2054..2619
                     /label=RHA
     primer_bind     complement(2783..2803)
                     /label=Integration Check Right
ORIGIN
        1 ttccataagc aaacataatt tttgaaaaag agttaaacaa attttcgtct ttatttcctg
       61 gttgagaaga atgtcttctg tttctgacat gcgtactaat ttaggagcaa gctttccaat
      121 gttttatttg tggaacttaa cttgtttaaa aattccaatc atagttaaaa tttgaactaa
      181 gcataaactt gtctctacaa attattttat tttcttcata ttttaaaact tcaagaaact
      241 ctcttggctt tcattgaaat acttagtgca ataatattcc cacttccaaa ttgcatattg
      301 ttccttctgt gcctcgcatc ttcccacact ccaatactcc ttatcaatct ctccttgccc
      361 ttgcggtgtc acctacgcct aatcgatagc atgctgattc accgcatcgc tcccttttgt
      421 ttgataaaaa tattgtcgtc tctttgtgtg ccacctcacc tacagcgttc ttctttggcg
      481 gtgctccttg ttttgccaat cgagactgat cttttcctga gcactttcca gttttgtggg
      541 gtcttcttcc ttttatcgtt ttcagatata ttgcgtgaca acgcctagat ttctccgatt
      601 cactccccat atttatttct cattctattt ctattccttc ttgtggtggg tgcgagacga
      661 gcttctccct ttccccttcc ctattctatc gtctctctat aaactcccca catgtctttt
      721 ttcatcttct cctctttttt ttcgagagct cccggctcac acgtactgaa agtaggagga
      781 ggagaagaag aagcagaaga tggagaaaag agaaggaagc gaaaaaaaga gattgaagca
      841 gattttcatt gcagacacga gtagattaac cgtgtggcag aagcagaagc agcaacaacg
      901 gctacacggt gtggacaacg gacggagcaa caccacgagc cagtcaaaag ggtcccacac
      961 ttgttgaaac acttcacgat caacttcata tatcgccaca atgagtaaag gagaagaatt
     1021 gttcactgga gttgtcccaa tcctcgtcga gctcgacgga gacgtcaacg gacacaagtt
     1081 ctccgtctcc ggagagggag agggagacgc cacctacgga aagctcaccc tcaagttcat
     1141 ctgcaccacc ggaaagctcc cagtcccatg gccaaccctc gtcaccacct tctgctacgg
     1201 agtccaatgc ttctcccgtt acccagacca catgaagcgt cacgacttct tcaagtccgc
     1261 catgccagag ggatacgtcc aagagcgtac catcttcttc aaggtaagtt taaacatata
     1321 tatactaact actgattatt taaattttca ggacgacgga aactacaaga cccgtgccga
     1381 ggtcaagttc gagggagaca ccctcgtcaa ccgtatcgag ctcaaggtaa gtttaaacag
     1441 ttcggtacta actaaccata catatttaaa ttttcaggga atcgacttca aggaggacgg
     1501 aaacatcctc ggacacaagc tcgagtacaa ctacaactcc cacaacgtct acatcatggc
     1561 cgacaagcaa aagaacggaa tcaaggtcaa cttcaaggta agtttaaaca tgattttact
     1621 aactaactaa tctgatttaa attttcagat ccgtcacaac atcgaggacg gatccgtcca
     1681 actcgccgac cactaccaac aaaacacccc aatcggagac ggaccagtcc tcctcccaga
     1741 caaccactac ctctccaccc aatccgccct ctccaaggac ccaaacgaga agcgtgacca
     1801 catggtcctc ctcgagttcg tcaccgccgc cggaatcacc cacggaatgg acgagctcta
     1861 caaggtaagt ttaaaataac ttcgtatagc atacattata cgaagttatt ttcagggtcc
     1921 taaagatcca gccaaacctc cggccaaggc acaagttgtg ggatggccac cggtgagatc
     1981 ataccggaag aacgtgatgg tttcctgcca aaaatcaagc ggtggcccgg aggcggcggc
     2041 gttcgtgaag acgatgccgg ctttcttctg cctgccgatg gcgtgccaac gtcaggtgga
     2101 ttcgattgat aggagccagt cgaatctaca ggcaataccg tcagacattt ttaggtgaga
     2161 ttatacaaat gtggaaaaat tcttatgtta gaaaatactt ataagaatta acaattttct
     2221 gaatccaact agtgactaaa attaaaattc gtaatttgga atcaactaga aacatgaaaa
     2281 aacgttttcc aaagtttaat ttttttagta taaaaattga gaatataata ccattttcca
     2341 tgcgatactg ttgtaaaaac tttcaataca tttccatatt caggtttcgc aaactcgaag
     2401 atctgaatct aacaatgaat aacatcaagg agttagacca tcgcctattc tctcttcgac
     2461 atcttcgaat tctcgatgtt tccgataacg agttggcagt tttacccgca gaaattggaa
     2521 atctaactca acttattgag ctgaacttga atagaaatag catcgcaaaa ctaccagata
     2581 ccatgcaaaa ttgtaaattg ctcacaacgc tgaacttgag cagtaatccg ttcacaaggt
     2641 aagtatttgt attattcaat aattttcaaa cattttttga cttcagatta cctgaaacta
     2701 tatgcgaatg ctcatcaatc actattctgt ctttaaacga gacaagtctg acactcctac
     2761 catctaacat tggatctctg acgaatctgc gagttctcga agctcgagac aatcttctcc
     2821 gaacaattcc tctgtcgatt gtggaattga gaaaacttga agagctcgat cttggacaaa
     2881 atgaacttga agcactgccg gctgaaatag gaaaactcac aagtctacga gagttttatg
     2941 tcgacataaa cagtctaaca agccttcctg atagtatctc tggctgtaga atgctcgatc
     3001 aattaggtga gattttatag acaaagaact gtaatttttg aaaatttgaa aaaagatttc
     3061 agatgtatca gaaaaccaaa ttattcgact acctgaaaat cttggcagaa tgccaaatct
     3121 cacagacttg aatatttcta taaatgagat aatcgaattg cctagttcat ttggagagct
     3181 taaaagactt caaatgctga aagctgatcg aaatagtctg cacaatctaa catctgaaat
     3241 tggaaaatgt caatcgttga cggagttgta tttgggacaa aatttcttaa cggtgagtga
     3301 attttttttg attttgtttc aaaagctaat gaaatttcat gaaaaacgat atacagattt
     3361 aataagttta ccgttgaaaa aataatatgt tagtttcaag gaatgctttt cttggcagaa
     3421 ctggactatt gattcggaga gtgcaaaaaa ctttaaaaat tctgcaaaaa ttaaaattca
     3481 aaaattcaat tttttttcaa tttttcgttt tcaggacctc cctgacacga tcggcgattt
     3541 aagacaacta acaacactca acgtagactg caacaacctc agtgatattc cagatacggt
     3601 tagcttttca tatctgattt gaaattatca attgcttttt tgttcagatt ggaaattgta
     3661 aatctttaac cgtcctctcc ctccgacaga acattctcac tgagctccca atgacaatag
     3721 gaaagtgcga aaatttgact gtactggatg ttgcgtccaa caagttacct caccttccat
     3781 tcaccgtaaa agttctttat aagcttcaag ctctctggct tagtgaaaat cagacacagt
     3841 caattctgaa actttctgaa acacgggatg atcggaaagg aatcaaggtg gtcacgtgct
     3901 atttactgcc acaagttgat gcaattgacg gtgaaggacg aagtggaagt gcacagcata
     3961 atactgatag aggagcattt cttggtggac cgaaagttca tttccatgat caagcagata
     4021 ccacctttga agaaaacaaa gaagctgaaa ttcatctcgg aaactttgaa cggcataata
     4081 caccacatcc aaagacacca aagcataaga aaggatcaat tgatggtcat atgcttcctc
     4141 atgaaattga tcaaccacgg caattatctt tggtttcaaa tcacagaaca tcaacttcat
     4201 cattcggaga atctagcaat tcaattaata gagatttagc tgatataagg ttcattgacg
     4261 ctcctgcttc gtgagtgtgt tttgttgccc ctttgtttct atccacatat tgcatgttta
     4321 ttttccttat gtttcaatcc tttggtatac tgtgagcctt aaatgtaggt acaaaattac
     4381 atgcctttcg aaaaaccgta aaaagcgtta ccgcaggcaa gtagacattt tgtgcctacg
     4441 tggaagcctc aatgtaggct agatctaatt gatagctaaa actatagcta aaatatagct
     4501 aaaatcagtt tagcatggaa cttttttgtt ttagaacaat actgaactaa agaacgcatt
     4561 tgatgttgta aatatatgta actgatgatt gccattttta atttttgaat ttttcagagc
     4621 tcaaaacggt gtccgtgaag caacattgtc accagaacga gaagaacgaa tggcaacctc
     4681 cttgtcaagt ttgtcaaatc ttgccgcagg cactcaaaac atgcacacaa tcagaatcca
     4741 aaaagacgac actggaaagt aagttgaatt tctaccacta tattcaaaac tctaaaaata
     4801 tctgaaacca aaaattgaat aaatgggctg atcatgcata tattacgtat atagtattgc
     4861 aaaaatagag acctaatagt attgcatgcg agacaatttt aattttattt gtagggacac
     4921 catactaatt ttcgaatgca gctttggaaa aaatcaatct aggagccctt tagaatttaa
     4981 cgcatacttt tccataaatt tcttgacgcc ttggatgtgt ctaagttttt tcgaccctga
     5041 aaacggcaaa gttttcaaca tttcatagaa aaaatattag aagctacaaa acttactttt
     5101 gattggtacg ttaggttaca agacaaatag aggaaacacg gtattttttt atcttttgtt
     5161 aatttttgag ctgtccagat taaaaagaag ggaattatat atgtagttca ttttttaatt
     5221 atttataata tgaaaaacaa ttatagcatt aaaaaagtag tagccttttt cttattttct
     5281 aatgtatcgt aaaataaatt tattgaaaga atgagtatac atctaggtta cacaaaatga
     5341 tttatcaatg ttcttaataa aacaataact aacaatcgaa aaaatgaacg aaattaaaaa
     5401 acctatttaa tttttgtaga ttgggacttt ccttcgctgg cggaacctcg aacgatccgg
     5461 cgccgaacag taacggagat tcaggacttt ttgtcaccaa agtcacacct ggaagtgctg
     5521 catacagatg tggtcttcgt gaaggagaca aattgattcg tgctaacgat gtgaacatga
     5581 tcaacgcatc tcaggataat gcaatggagg cgatcaaaaa gcgagaaacg gtagaattag
     5641 tcgtgttaag gcggtcccca tcgccagttt cgagaacatc tgtgagtagg ccatgtgagt
     5701 attgaggccg attttggctg aaaactagac attagacgtt ttttttttga cattcgtgat
     5761 tcactggcaa aatttaaaaa tttgaaaata attcaaaaat atttattctc tgccaaaagt
     5821 ttggattttt gatgacaaaa aacaagtggt ttcacactca aattgtccta tttggttcaa
     5881 aagtgaattt cagatagtat cgaaaacata aatttatttt aattatgctc ttaatgtcca
     5941 accaatcgga ataccaatcg gcaactcttc tctgacgaaa gtatacttag cttactaaaa
     6001 ttgatttcta ttttttgacc ataacgaatt tgtttcgtct agattgagac tcaaaacaaa
     6061 aaaggagata aataatgtta tttaaaactt cctctagttc atctgaaata atttattcat
     6121 ttcttcagga gccaagcctg aatggcagtt ctcatcagct caaccacttt gatgcgggtt
     6181 ctccggacag caccatgttc gtgacatcaa gtactcccgt gtatgcttcc taatctgtga
     6241 tatttcttcc ttactaacct cctttatcta aaaattacct gtatcaatac atgtgatgtt
     6301 caaaattttc aatattcaaa acaaaaaaac gcttcttcct cactaaaatt cacttttcct
     6361 ctacgagctt taataccaaa gtttaactta ttgatttttc acatttcatg tttctattat
     6421 ttcttgattt catgtttcgt gtctcatttt acactaatca aactgcaaca aaaaataatc
     6481 aaacaatcat ttccatattc tttctctccc actcaaaaat acaggcctca attcaaaagt
     6541 tgtgattact ctccctttgt tgttaattgt ttttattttt gtcattgatt tacccaactc
     6601 tcatgagctc acacaacatt cgtacacttt tcctgcttca atacttttgg gctttacttc
     6661 taattgtaag tatctttttc cactgttttt ccaactgttt ttttttctat gtaacttttt
     6721 gaaattttta ttttaatttt ataaataagt ttaaaatttt ttttcacatg gaaacaagtt
     6781 tgtgcgatcc acagttttta taagggcaaa ttttcatcat actaatttct acgtagaacc
     6841 gtagctaaat ctgaaatatt gaaaacagaa accgtgagtt ttcaaaaaat gttttgaagg
     6901 tttgcggacc cattttttaa aataaattat acgatgtctg gcagaaaatc aatcgatttt
     6961 gatcattttt acatttgaaa aaattcgagt attttatcga gtatttgagc tttaagctat
     7021 tttttttaat gataagtgaa aacattttag aatagatgaa atgaagattg tgtttgtttt
     7081 cagtatgatc ttgtaaattt caaattaaac tgtatattct aaaataaagc aaggaaattt
     7141 gttcaccaaa tcactgagaa catttccaga gtttctcctt tcagaaaata tgttcagcat
     7201 ttacggactt acacgttgcc gtgtaatttg actttatgaa ccgggtcgtg atacaaactc
     7261 aaaaatgagt tttgttttgg ggctacatat ataaaaaaat aaattgcgta tatttcttaa
     7321 cgcttttttt tcacgacatc atcttaatgt acttcaaata cgggcttaaa accctagctg
     7381 cataggcttc caaaaagatc cattgaaaat tataaatcag atttattgca aggatgaaca
     7441 agtttgacag ataaattaca gcagaaaaat tacatacctg tcttttttct gagaaatttt
     7501 catttgtctg ttttacacct aaaactacca cagctctctc gt
//
