# Supplementary material for: Caenorhabditis elegans LET-413 Scribble is essential in the epidermis for growth, viability, and directional outgrowth of epithelial seam cells
Source: PLoS Genet. 2021 Oct 21;17(10):e1009856. doi: 10.1371/journal.pgen.1009856 (PMC8570498; doi:10.1371/journal.pgen.1009856)
Supplement: S1 File — This.zip file contains DNA files of the genomic regions of all CRISPR engineered loci, of plasmids used as PCR templates for the generation of repair templates, and of dominant active and dominant negative constructs of CED-10 and CDC-42. Files are present in two formats: a binary SnapGene file, which can be opened with the SnapGene viewer, and a text-based Genbank file, which is compatible with all text editors but contains less extensive feature formatting. (ZIP) [file pgen.1009856.s008.zip › Supplemental File 2 - DNA files/Genbank format/Genomic region HMR-1-GFP.gb]

LOCUS       Exported               22960 bp DNA     linear   UNA 13-SEP-2021
DEFINITION  natural linear DNA
ACCESSION   .
VERSION     .
KEYWORDS    .
SOURCE      natural DNA sequence
  ORGANISM  unspecified
REFERENCE   1  (bases 1 to 22960)
  AUTHORS   .
  TITLE     Direct Submission
  JOURNAL   Exported Sep 21, 2021 from SnapGene 5.3.2
            https://www.snapgene.com
FEATURES             Location/Qualifiers
     source          1..22960
                     /organism="unspecified"
                     /mol_type="genomic DNA"
     misc_feature    1..267
                     /label=Promotor
     CDS             join(268..728,5982..6115,6675..6834,7564..7801,10462..10938,
                     12422..12942,13729..14410,15074..15475,16567..17049,
                     17904..18152)
                     /codon_start=1
                     /label=HMR-1
                     /translation="MQKRRCTWHSSIATTTRHTFTEPQNTESERTCHVEQALDDTRQRI
                     GMPETRQGRSSRGNCVIFGSSKRLWVTLLGFCFVLSTLIGGAEAFTDLSLPFGLEPSVA
                     KSRFSSLVGGVRARDIHVFVMKNISEDTPVGTVLETFKAHDPSNPMYNFSFRINRQSDP
                     KRQFTIDQDGTLRVAHTLDREDIAVYNLIIEAYDNSNNIGRQMVAVYLQDVNDNGPEPY
                     TVPRPCIFRENTPVNQLGTCEIRATDRDTAEFGPPFTMEVSPSFKYSQYLNVIFNANGD
                     GGNGSMTITPLQEFDREAPVPGKILEIPLILADRAGRRNEASVHVIIGDLNDNTMHDGR
                     MTIHVNSYLGRLKETVIGRVYVDDADDWDLGDKTFSWKDSRPGFELSDKGSITMAGEMA
                     AGTYTMSANVHDNARDEDAVGYVTVIVNAVPQIAFDNQGSVQLLIAEETPLQLPDDFIR
                     ADSNGQSLMDTFKQEMTAYMGGDVTVDVFSVQVGIATLQTRDVPVLNVRFNARGSTYRD
                     TAQLNGLIAAHRADLQRKLNVEIVGVGIDMCKFTQCDAGCQTLNSADYDGIVVSANSTV
                     IVGVNATSRDDCTCPVWRAPPACQHSLCHNDGVCHNTNPGFFCECRNDGLKGARCQGTT
                     RSFGGNGFAWYKPMPACTSLNISFSFMTTQSDALLFYNGPLETLRNDTHIEYSDYIFIQ
                     LRGGRISLEVSMNGQSRSSLEVASTALNDGTWHDISVNQEGKRVELVVDNCRFLGAGAD
                     DSSCRAELYTPDDDERLNIVTPVQIGGLAPLSGQDYPQTIPRAGLNGCVRNLNVNGDQY
                     DLATPAFEQNSEKGCRLWGATCDSNSVDSLNHCIHGDCFADVQGSGAMVAKCVCDPGWG
                     GARCERRMEWIQFAQGAFIEYSPRIAFPEQVSDIELLFISGKVNGAPAELSFGTDSQQS
                     YVSTNLESGQNGVTAAGKFDIGTGGRRARQELRVSEVLLKENASYWLQFTRNPTRASLS
                     IDNAYTVSTQLDKGEPFSLQVNQITLGTQGQNKGFQGCIGTYRWSKQNLPLKRGGAMDE
                     NEESIVSISNMAGVQDGCDLRITCADLPAGYCGGSFVCVDFWKGPFCTCNDGANAILGD
                     DGQVVGCGETLAVSKLGISSPAIILILVSLALLILLVMMMVVYTRRSPGAFENVRPEEM
                     NRDNLRQYGVEGGGEADNDQYSMAGLRKPVMPLDTGMGPAIGGHPPHYPPRGMAPPKDD
                     HELNSKIKDLETDQNAAPYDELRIYDDERDNISVVTLESIESAQ"
     misc_structure  18153..18179
                     /label=Flexible Linker (will be deleted if ClaI is used)
     CDS             join(18180..18482,18536..18610,18662..18781,18833..19048)
                     /codon_start=1
                     /label=GFP (cai 1.0)
                     /translation="MSKGEELFTGVVPILVELDGDVNGHKFSVSGEGEGDATYGKLTLK
                     FICTTGKLPVPWPTLVTTFTYGVQCFSRYPDHMKRHDFFKSAMPEGYVQERTIFFKVSL
                     NIN*Y*LTLII*IFRTTETTRPVPRSSSRETPSSTVSSSR*V*TVRY*LTIHI*IFRES
                     TSRRTETSSDTSSNTTTTPTTSTSWPTSKRTESRSTSR*V*T*FY*LTNLI*IFRSVTT
                     SRTDLSNSPTTTNKTPQSETDQSSSQTTTTSPPNPPSPRTQTRSVTTWSSRSSSPLPES
                     PTEWTSST"
     misc_signal     19049..19069
                     /label=TEV site
     intron          19076..19086
                     /label=intron
     misc_feature    19087..19120
                     /label=loxP
     intron          19121..19126
                     /label=intron
     misc_feature    19127..19138
                     /label=spacer
     protein_bind    19139..19165
                     /label=Flag
     protein_bind    19166..19192
                     /label=Flag
     protein_bind    19193..19219
                     /label=Flag
     misc_feature    19220..19222
                     /label=Stop codon
ORIGIN
        1 agtagaagtt gcgtcaaacg ccacctagtc ggcctagccg cacactcact gcaacaacac
       61 cgcgaatatc aataaaaaag ccttagtgtc attccaacct tagaacttac taatcccaac
      121 aacaaaaaaa tcacaaaaaa aatcaagaag aaggtccccc ctctctctct tcatcatcca
      181 atcaaaattt ctagccactg gactacgaag acgtcaccca acgggacggt tttcatctcg
      241 ggatacgagt ttccgacggt cgacacgatg cagaagcggc ggtgcacgtg gcactcgtcg
      301 atcgcaacga ccacgcgcca cacattcacg gagccacaga acaccgagtc cgagaggacg
      361 tgccacgtgg aacaagcatt ggacgataca cggcaacgga tcgggatgcc ggagacacgg
      421 caaggtagga gtagtagggg aaattgtgtg atttttggga gttctaagag gctctgggtg
      481 acacttttgg gcttttgctt cgttctgagc accttgattg gcggagcgga agcgtttacg
      541 gacctttcgt tgccattcgg actggagcca tcggtcgcca agtcgcggtt ttcgtcgctt
      601 gtcggcggag tccgtgcacg ggacattcac gtttttgtga tgaagaatat cagtgaggat
      661 acgccggttg gaacggttct cgagactttt aaggctcacg atccgagtaa tccaatgtat
      721 aatttctcgt aagttttttg catttttttt tttttaattt tcgggagggg actttttaac
      781 gggaaaaaat ggtttaaaat tggcattttt ggcttgaaat ttacaaattt catgcgaaaa
      841 agcatgggcc agttggtttg acctacaaaa aatgcgggaa ttttttctcc aaaaaatgtg
      901 acgtcagcac acttttaacc gcgcaaaatc agttgagaag tctgcattta aattcccgct
      961 attctcgtag atcaaaccga catggggcat tctgacacct tttgcgtgaa aaagtgcata
     1021 aaaaatgcgc aaaatttttg ttttagcggt tccccctgga caatttggat aaaaatgggc
     1081 attttagctg gaaatttgaa tttctgggga atgtttgcga ttttggaggg aaaaaaccat
     1141 tccgacctta aaattttcga attcggctga aaattttgaa ctttttgcaa aatttccaat
     1201 ttgagcatca aaaatgccac gtggcaccac ttttcggtga ataatttcga ttttcgcttg
     1261 acgactcaaa attgaatttt tcgtcaaatt ttcccaattt tgacttctgg aaattcacgt
     1321 ggattgaatt ttcgccatct ttggccactt tcactttgca tatcttcaca cgctgctgct
     1381 gctgctgctg gtgaaatttt gatggttcat cattgagata ccgaaacttg cgcgcagctg
     1441 tcgaaatcgt tggaattttc tctctccctc tgctttcccg gaaaattatg aatacgatga
     1501 cgtgttatgg gatgcggcgg acagtgtgat gggttattac gtcgttggtt gttggagacg
     1561 atgatgatga tgttgatggt gctgtcaatt tggatttttg tcaaaagttg gaagttatcc
     1621 cccggcggga gactaagaat tgacaacaca gtgaaatttc caaaaagttt ggattttgga
     1681 agctgggatt cgggattcat cgaaattccg cttagatttt gagccaagaa gctctctcag
     1741 gagcgaagcc attcagggcg tttcctggtg aaaattccag gaaaaatcgg ttctaggagt
     1801 tctacgcaca gcgaaaaact gtcctgagct agaattgtgt gctgagccca atttcgctag
     1861 ttttgagact agaagcttct gatatcaagc tggaccaaag tatatctcta gatagcttga
     1921 gacagctttg cggagtctga tagacctttt tttgaagaaa attccgaaaa atcggttcta
     1981 gaagttctag gcacagcgaa aaactgtcct gagccagaat tgtgtgctag gcccaaaatc
     2041 gttagttttg agcctagaag cttctgctca atttgaatca atagctggat aaagctccga
     2101 aaaaatcgga tttaggaacc tcaaattcag tattcctcga atttccactc attgaagctc
     2161 tcggcacagc gaaaaatcgt tctgagccac aatttcaaga gttcagctct ttttaccaaa
     2221 tccgatcaca gtttgcctct aattttcgcg cattctcgtg ttcatttgca tacctcccca
     2281 aagacaatgt atgcgcgcgt atattgtctc tctctatgtc tcccaccgtc tataatggtg
     2341 gtgtgacctc gatatatata tgccaggaga cagccatctt tacccaacct tgcctcttcc
     2401 tttccccgtt ccttttacct acaaacacac acacggtgtt ctgttgggtg aggatggaaa
     2461 ggtagtagaa aagggggttt tgtttgtggc cttccatcat catcatcata gtcgtcgtct
     2521 tccggataga caaagtggtt ttggtggtgg tgacggcctt gaagggcagt ttttggatta
     2581 gcctagcagc agcagcaacg gaatccattt gtgaaggcta agggaaattt cttctgtaga
     2641 cgattctaga aaaaaaatct agaaaaagtt gtctcagtga gctcagagct ctgtgtgtgt
     2701 gtgtgtgtgt gtgtgcacaa aagtcagtga cccgatcacg agaagaaacc tggctggctc
     2761 ttctcttgtt tgcacaattt ttgtcacatt tgagagtgac cctcctagga agtgctcggt
     2821 ttttttcgag ggggtcattg agatggtgtt aatgctgctc actgagagct tcctcctgac
     2881 gctcatatga gcagttaatt aacagttcct attgcaaggt gccaggctgt cccattacgg
     2941 cttgatctac aaaaaatgcg ggaattttct gcccaaagaa tgcgacgtca gcacgtttgt
     3001 aaccatcttc tcccgcattt ttggtagatc tacgtagatc aaaccgaaat gagacactga
     3061 gagcctacgt gcaatctgca caggattatt gataattaga gaccttattg ttgattccca
     3121 cgctgtgcag gcagagacac atgtcaccag gatgcctgaa aggtttcgga catgataatt
     3181 gcgacctttt ggagaagggg gaacccgttg gtcataatag tatgaccact agtactagta
     3241 atgccaaagt caggaagtac ttggcgcccg cccgcccggc ccgaacatac ttttactcta
     3301 cgccaagtgg attataatgt tgttggcttg gtgagggggg tgtaaagttg gtcggaagtg
     3361 tttctctttc tgtctcaact ctcaaacgtc ttggaccacc cgtgaacaca ctgcaatctc
     3421 tgtgtatgta tgtagagtca ttcaattgtt tacatgaggg tgcgagcatt tatacagaga
     3481 gagagagaga aggacatggt gtcttattgt tttgtttcaa ttggaaagag cgatgactca
     3541 actcttgagg aggttgtgga ggaaatgaag aacttttgat ttgtcgggga tgcaagtttt
     3601 ggattgatcg ttgaaaaatg gtctcaaacc gatcacaatt ggttttccag gctgctgaac
     3661 catttttcac ggagtttcta tgaaaatttg aaattcggag ctattccgca attgctcttc
     3721 ccaaaaattc aagaattttg ggtttttgct gatttccata ctctctgaac agttttgacg
     3781 aggaaaagtg caaaaatgtc gattgcacca tgtttagttt tatctctgaa aactacaaaa
     3841 tgtacaaaat gaagctcaaa attcgcgaaa ttgacaaaat tttggccttt ggagcaccat
     3901 tccaaccgaa aattgctatt ttgacgtttt gaaagcctga aaaaggtctg gaaaattgat
     3961 ttctgtctct tttccgaaag aacatgcatt ctcgtcattt tgctctcctg tcgtctccgt
     4021 tcccaacaat tccttgataa ttctatttgc tcaacgacgt gagccataga ttagtgtgag
     4081 tgatgataat aatagcacca ccactgtgct atttgtattt tgaatcacac atattggagc
     4141 atcccagcaa caggagagag aaaaaaagcg aaattgaatt tcaaaagcaa tttcaatttc
     4201 gccccaatgt tgtccatcag gggaaaagat ggccaatttt tggcttttct ctcttcaccc
     4261 aaaattgacc agatgggtaa ttaggtggat ttgtgaagga gaggcttccc cccttccact
     4321 cctcatcctt atttataacg gaaacaacaa gtgtaatgga gtgaagaaga agaagaagaa
     4381 gaagaagaag aagaagaaga agtacaacta gacacatgtt tattccatga agaagtgggg
     4441 gaataacaca atttggggag cttgaagcca ggaaagatga tactgggaat ctgaaaatcc
     4501 agaaatttcc acgagtaagg tgtctagaca gaagcttatg gctaacggaa agagctggag
     4561 ctgtaacttg gtctgaaaat ctggaaattt atactagtaa tggtcgattg caccatgttg
     4621 tttcaacact gtttattgaa aacaaaaata ctatagctgt aacttggtct gaaaatctag
     4681 aattttccac atggaagagg tccagccaga agcctatggc tcacggaaag agctgaagct
     4741 gtaactagat ctgaaattct ggaaatctcc actcaaaata gtctattgca ccatgttgtt
     4801 tcaacgcctt gactggttca gaaacatcag aagctgaaaa tcagagatat atggaatttc
     4861 agcgaaattt caacgagtat cacgattttg gcagtaaaaa tttggcttta cggctcagga
     4921 attcaatttt ccgtagctca acaagatttt cacaactttc cgggtcaaga atagctaatt
     4981 ctttgtctcc tcctaatttc cctccaccgc aaccgctata ctcttcaaat gaagaagtta
     5041 ttgcatggtt aatgaggctt tttggtggtg gtggtggtgt tggagtgaat atgaaaagag
     5101 taattacgca agtgtgtaca cacactcttt tccaccacca tcaccaccaa caacctattt
     5161 tcatgtggaa tatgatatgt ggtggtgttg gacattcaat catggaagca cctctgcgct
     5221 tgaccgatga ccattgggca aggtgactgg caacaagata catgaggaca cttgagtctc
     5281 tgttctgtct gtcacctgcc tgccgatttt gggtgtcaaa atttggaaag cgagggagag
     5341 gctcaagcta gaaactatga ttgacagagc cttaaagcag agtctccaga taacataaca
     5401 gacaattggt cgattgcacc atgttgtttc aacagtatta agtgaaaaat ggacgattgt
     5461 accatgttgt ttaaacactg tttattaaaa ttatagaaaa tcatttgatt tatctggaaa
     5521 atggcattcg gtttagctga aatattggag acagtgctaa aaaagtgcct gaaaattttg
     5581 agcactttct ctaatgtttc atgttaaaag gaatgtcatt ttcagatgaa tcatgtaatg
     5641 ttctatattt tgacactaac ttttaataaa cagtggtgtt gaaacaacat ggtgcaatcg
     5701 agtaaattta gcttcaagtt aatttagcaa ccagagaatt tttaaaaaac tagtgcagag
     5761 ccatggaaaa atgcttggtt ggttttatct gaaattgctc agattttggc ggaaaagctt
     5821 tgcgaattgc tccgaaaatt gtctatcgct ggaaaatgtg aaaaaagctg atttttgagc
     5881 actttttcaa gacttttatc caaattttaa gctattttca tatagatctg acattttttg
     5941 ccattttttg aaaatatttt taaaaaatcc cctttttcca gattccgaat caatcgccaa
     6001 tcggatccga aacgtcaatt cactattgat caggatggaa cacttcgtgt tgctcacaca
     6061 cttgatcgag aggatattgc cgtttataat ttgattatag aagcctatga taattgtgag
     6121 cattattttt tgctccaaaa tttggaaaat ttgacccaaa aacggggttt ttccaaaaac
     6181 aaaaactcac tgaaattgtt caaaaattga cgaaaatttg gcccaaaaac gggcgttttt
     6241 gagatttttc aatagttttg caaaaaaaaa tgacaaaatt tgacacaaaa atcatatttt
     6301 ttggaatttt ttcaaaattg tgcggaaatt tagaaaattt gggccaaaac aacgttttta
     6361 caaaaagttc tagattttgg agaaatttca gccaaaaaat gtttcaaaac tgcaaattta
     6421 aaaatgttgc gaaatttgtt ccaaaaaact gcattttttc gaattttgcc aaaattttgg
     6481 tgaaattgct tcaaattttt gaaaattcgg caaaatttga tcaaaacagc attttttaga
     6541 agctttttaa attttttcat tgaaaatgct ccaaaattgt gaattttttc ccaaaattga
     6601 cgaaattagt tccaaaaaat gcaatttttt acgattttcc acttaaaaat gactaatttt
     6661 ctataatttt tcagccaaca atattgggcg tcaaatggtt gccgtctacc ttcaggatgt
     6721 gaatgataat ggacccgaac cgtataccgt accgagacca tgtattttcc gcgaaaatac
     6781 tcctgtaaat caactcggaa cttgtgaaat tcgcgccacg gatagagata ctgcgtgggt
     6841 tttttttgga aatttaaatt tggccaaaat tgacctaaaa atctggattt ttgagcaaaa
     6901 atggagaaaa atgtgtcatt tttgggcaaa attgaccaaa aattggccga aaattgcttg
     6961 caattagcct aaattgtgaa ttttggtcaa atgtgaaaaa ttgccaaaaa tttgtgattg
     7021 acaaaaaaaa cggcgaattt tttaaaaaag tgcgaaattt tccaaaaaat ttcgatgttt
     7081 ttcaaaaaga atgtgacttt ttcgataaaa atgtgacttt ttcgataaaa atgtgacttt
     7141 ttcgataaaa atgtgaattt ttcgataaaa atgtgaattt tttcaaaaaa ctgacaattt
     7201 ttcaaaaaaa tgtgaatttt tttttaaacg cgtattttcc aaaaaaaagc gattttttct
     7261 ataaaaatct cgattttttt caaaaaagtg caattttcca caaaaatctg tgaatttttc
     7321 gaaaaactgc gtatttttca aaaaaagaag cctttttttt ttcgaaaaac gtcgaatttt
     7381 ttgaaaaaga aacggtgaaa tttcaaaaaa aaaatttatt tattgaaaat aaaacgaatt
     7441 tttagaaaaa gtgcaaattt aaaaaaaaac ggcgaatttt tgcccaaaaa atcctaattt
     7501 ttgaggctcc cagactacaa actacacgtt ttttcccaac aaaaaaatcc ccaaattttt
     7561 cagtgaattt ggacccccat tcacgatgga agtatcgccc agcttcaaat atagtcaata
     7621 tttgaatgtt atattcaatg cgaacggaga cggtggaaat ggatcaatga ccattacacc
     7681 acttcaagaa tttgaccgtg aagccccagt tcctggaaaa attttggaaa ttccattgat
     7741 tttggcggat cgtgccggcc gacgtaacga ggcttcggtt catgtgatta ttggagattt
     7801 ggtaagaaaa aactagctgg aaatcggcaa aatcgtgttt tttatgttat tacacagtaa
     7861 aaattgatta caaaccatag gaaagtagat ttttcgcaga aatttgagtt tttgattgtt
     7921 ttccggagaa attggcttaa aaagtgcata aaaacgttga attttcagtt tttgagtgtt
     7981 ttcctgtgaa tttggcttta aaaatgaaat cagctttgaa aatggcctga aactgaacat
     8041 ttcttcgaaa atcaatgtat ttttgagcca aaagtgattt ggcagtaaaa attgttcaaa
     8101 attcgtcgaa aacggtgccg gaagcccgaa agcctgaaaa ctgaaggccc ggaagctgaa
     8161 atcccgaaac ctgaaagccc gaaagcatga aaactgaaag cccgaaagct gaaattccga
     8221 aagcccggaa gctgaaagcc cggaagctga aagcccggaa gctgaaagcc cgaaagccct
     8281 aaaggccgaa aaagctgaaa gcccgagagc ccgaaagctt ggagtcccaa aagcccggaa
     8341 gaccgaaagc ccgaaaaatg gcgagtctaa gtcgctgaaa attggatttt ctattgaaaa
     8401 ttccaaatat ttgcacacaa ttaccgcttc tcctcatact cctataactc aagtaatttg
     8461 agtaatagta acaaattagc ggtattcatc aaaagatggt gtgcccgttt tttgtcggtc
     8521 gctcctttta tgcagtaatg tatgtgtgtg tgggtgcgtg cgtcatcgga ttacggtccg
     8581 tttgaccccc ctcctccgaa catgtacgcg gggggggggg gggggggggg ggaaattata
     8641 cgaagaaaga ggagagaaga aaaagagaag acgtcgggtg tcgttaacct agaaaatttt
     8701 gatgtgttcc tcctccacct ctgtcgtttt caagggaact ttttgagagg atttggggtg
     8761 gaaatttggg gaaaactggg atttttatcc acttttgacg gtgaaaaacc gaaaaattgg
     8821 gaaaatccca tttttagacc aattttgacg gtcaaaaacc gaaaatttgg tgaaaattga
     8881 ccagttttga agcttgtgtc gaaatgcacc ataatcggaa ttctggttga gttttgtgaa
     8941 aattcggata aaatcgtcaa tttttactca tttttgaaaa atggcttcat tttttaccga
     9001 atttacaaga aaaacgccga aattgagcca tttttcggct ttttggcttg aaaaagtcta
     9061 gtttttgaca tttttcatcc tcggaagctt tttggctgtt gtagtttgtt ctctccacag
     9121 ctgctccaca gctccaaatc tcggcacact cctgttcaaa aagtcaagat ccacttgtca
     9181 atgcaaatgt gatgagattt atgcaaatgt gtagtagagt ggtacgcata ttctggaata
     9241 agatggctgt gtcctcttat tagccaatta ggagatgccc ccctgctccg tgagctggac
     9301 agacggacag gacggagcaa atggatttgt gcaacttccg ttccatccgc gctcggcaat
     9361 tcattatgca agaattcgaa ttagaagatg attttgcttt gaattaaatt ctcatggatt
     9421 tggggggttg tgaagatgga agctggaaga tccaagctcc aagcttcaag ctgaaaactc
     9481 caagcttcaa gctccacgct ttaagctcca agctcctagc ttcaagctcc aagcttccag
     9541 cttcaagctc caagcttcca gcttcaagct ccaagcttca agctgtaaac taccaactag
     9601 agtttctgtc ggctccttca ccttttatct cggcatttac ctcgtcgtta ttcacacact
     9661 cgcagacatt tcattagaaa tgatcaaagg gatgtgccgt cccaatgcat gcctagaagg
     9721 tgacagagcg acgagaacaa atagacgttc gttccccttc cccctccatc atcacacaaa
     9781 aaatgtgtat atgcatgaga aatgagacga cgaagaattg atggtgtaaa cagatttggg
     9841 gtcagatttg acccccacta ggcaggggac gacgaattga tgttctggct acaaagtaca
     9901 tggaataatg aactttgagc atcataatat agaagctgca caagtttcca gtttgattga
     9961 ggctccagcc ggctacaaac tacaatttga attgagccgg aaaaacttga gcttgagcaa
    10021 gttgagcatg aaaatatgag ttctccagaa tgaggaattc cccaaaaaaa gctaaatttc
    10081 ttaaaaagat cataaataac actttgtatt atcgtactac tattatgaca tatgccctaa
    10141 taatgggagt ttgcttagtc gcttaaagaa tttcacggtt ggttaacgct acaaactaca
    10201 gtttaataaa agtgacgtca atattaatag tttggctcta atagggctat tcaaataatg
    10261 ttgcaaaatg tattaaaata catgtcttta tgtagattag tacagttgtg acgtaatttt
    10321 tctacacttt ttaattaccc ggcactactt gaataaccca taacagaaac accatggttt
    10381 ttaaaatatt attttaaata ttgcaataca atacaatctt ccaaaacttc aaacaccaaa
    10441 atcaattcaa tttatgttca gaatgacaat acaatgcacg atggtcgtat gacaatccat
    10501 gtgaattcct acctgggacg cctgaaagag actgtaatcg gacgtgtcta tgttgatgat
    10561 gcagacgatt gggatcttgg agacaagacg ttctcttgga aggatagccg ccccggcttc
    10621 gagctctctg acaagggatc catcacgatg gctggtgaaa tggctgctgg tacctatacg
    10681 atgtctgcga atgttcatga taacgctcgt gacgaggacg ctgtcggtta tgtgactgtg
    10741 attgtgaatg cggtgccaca aattgcgttt gacaatcagg gaagtgttca gttgttgatt
    10801 gccgaggaga caccgctcca gttgccggat gactttattc gtgccgattc gaatggacaa
    10861 tcattgatgg atacgttcaa acaggagatg acggcgtata tgggtggaga tgttacagtt
    10921 gatgtgttct ccgttcaggt aatggttatt ttcaattttc aagtctaatc aatcaaaaat
    10981 gtttaaaagt gatcctaatt aaaaaaaaac ctaattaaat taaaaatccc aacattttat
    11041 tgagtttctc gaatttaatt tgaaaatgat gtaaatttga gcataaagca ttaaaaatac
    11101 acatataaaa tatttagata caacggtgtt aataaattgt acataatata taacgtatat
    11161 atatatatat gcaatacatg tatatgtgta tactaatacc gtgaacacta aattctaaga
    11221 atgcgtattg cacaacatat ttgacgcgca aaatatcttg tagcgaaaac tacagtatct
    11281 ctttaaatga ctactgtagc gcttatgtcg atttacgggc tcgatttttg aaatgattgt
    11341 tttttttttc gaatagtgac attgatattc cattttcatt attttttgct taattttaat
    11401 attctatcga taaataaatt atttccgtga atcgacacaa gcgcacggaa ataatttatt
    11461 tatcgataga atattaaaat tgagcaaaaa ataatgaaaa tggaatatca atgtcactat
    11521 tcgaaaaaaa aaatcatttc aaaaatcgag cccgtaaatc gacacaagcg ctacagtagt
    11581 catttagaaa gttattgtag ttttcgctgc gagatatttt gcgtgtcaat tattttgtgc
    11641 aatacgcatt ctctgattct tttgtgtttc cattagaagt gtataatata agtatgagtt
    11701 tttttttttt aattttgata ctttctcaat tttttgtcta aaatttcaaa ttttccccat
    11761 tttttatagg ttgattgggc gagtcggctt ggaagattgg taattaatat atacattttt
    11821 gtatatagtt agatagctaa atagttgtgc tctttctgtg tgattttgcc cgatttttct
    11881 cgtctagaaa atcactctct tttgcacact tgtagaattt tccatattct ttttacaaca
    11941 ccgcaaccaa gatttttcac tattttcagt aaatttttca atgaaaaatg tgcaaaatgt
    12001 tggtagttct gcgattttga aaaggagaaa tatttctgat aatttatagg aattaaaaac
    12061 gttttaaagc atcggaaaat tgaaatttga acgattttcg tcaatatttt ccccaaaagt
    12121 atggcaattt ttgatatttt gaaggaaaat cacaacttta ccttcagata tttgactata
    12181 tcttgaattt tgtttaaaaa aaccaatttt tcacgaaaat tcgaaaaatc ttagtttttt
    12241 gacaataaaa acgtgaaatt ttgggaaact gctaaaagtt cttctttttg aatagcaata
    12301 gtcacaaaac tatacgattt ttaggtttaa aatatagaaa gaatgccatt ttttctagat
    12361 tagactctat atatttattc tttaaaatct ccattttccc ctaatttcca attattttca
    12421 ggtcggaatc gctaccctcc agacccgaga tgttccagtc ttgaatgtcc gtttcaacgc
    12481 tcgtggctct acttatcgtg atacagctca actgaatgga ctcatcgcag ctcaccgagc
    12541 agatcttcaa cgaaagctta acgtcgaaat tgttggagtc ggaattgata tgtgcaagtt
    12601 tacacagtgt gatgccggat gtcagactct caactctgct gactatgatg gaattgttgt
    12661 atcagccaat tcaacagtga ttgtcggagt caatgcaaca tcacgtgatg attgtacatg
    12721 ccccgtgtgg agagctccac cggcttgtca gcattccctt tgtcataatg atggtgtgtg
    12781 tcataatacg aatcctggat tcttttgtga atgccgtaat gatggattga agggagcacg
    12841 atgccaggga acaactagaa gctttggtgg aaacggattt gcgtggtata agccgatgcc
    12901 ggcttgtacg agcctgaaca tctcgtttag ctttatgacg acgtacggtt tcgaactaat
    12961 tatagaaaaa agcgttaaaa aattggaaat tatcgagaga aaactataca aaaatgcgaa
    13021 tttttgaacg aaaaaacgat aaatccgaat gtttttaacg ttttcaccga ttttggttca
    13081 aaatactcgg gaattttttt ttgttttgaa aggccaactt ttagagcaat tttcaaaatc
    13141 aagtacaact gtatcaaaca aaaagccgct ttctaaacaa aaattcagct tttttctttt
    13201 cagtcttttg gcattaaaaa aaaacctttg aaattatgtt aaaatcggat ttttgaacat
    13261 ttttcatgct ttttccccaa ataactatag tcaaaaatat gaaaaatttt gtaaaaatca
    13321 catttttcaa acaaaatgcc aaattttaaa catctcccga gatttaaata acaaaaaaaa
    13381 taggaatttt gtgatatttt tcaaataaaa aaagcaaaaa ctgcgaaatt gccaaaaagt
    13441 gtgtagtaca cacgcacggg cggcaaacga ttgttccggc aaatcggcaa atcggcaaat
    13501 ggctgaaatt gaaaaattcc ggcaagatgc cgattggccg gaaaaatgga aattcgccga
    13561 aaatcaaaat ttccggaaaa ttgccataat ttaaaatttc cggcaaaatg ccgatttgcc
    13621 agaaaaatgg aaatttgccg aaaatcgaaa ttttcggcaa accgacaaag taccgaaaac
    13681 gctgaaaatt ttcgacattt tccattctaa ttcttgcaat tttttcagtc aatccgatgc
    13741 tcttctattc tacaatggac cactggaaac tcttcgaaat gatactcata tcgaatattc
    13801 cgattacatt ttcattcaac ttcgcggcgg ccgtatctca ctggaagttt caatgaatgg
    13861 acaatcgaga agctcgctgg aagtggcttc taccgcctta aacgatggaa cttggcatga
    13921 tatttctgtg aatcaggagg gaaaacgcgt cgaactcgtc gttgataatt gccgattctt
    13981 gggcgccggc gccgatgatt cttcgtgtag agccgagttg tatacacctg acgatgatga
    14041 acgtttgaat attgtgacac ctgtacagat tggtggattg gctccgctat ccggtcaaga
    14101 ctatccacag acaattccac gggccggact aaatggatgc gtccgcaatt tgaatgttaa
    14161 cggagatcag tacgatctgg cgacacccgc tttcgagcaa aactctgaaa agggttgtag
    14221 gctgtgggga gccacgtgtg acagtaactc agtcgactcg ttgaatcatt gcattcatgg
    14281 agactgtttt gcggatgttc agggttcggg tgcgatggtt gccaagtgtg tttgtgatcc
    14341 gggatggggt ggagcacgat gtgaacgacg aatggaatgg attcaattcg cacagggagc
    14401 ttttattgag gtgcggctta gactacaaac tagaacttca cgatatgtga aaatcgttga
    14461 ttttggcaat ttttcagcta actactacaa gattttagag ctttagacca ggggtgtgcg
    14521 gcaaatctca aaatttgccg agctcggcaa attcggcaaa tctccttttt caatatttgc
    14581 cgagctcggc aaactcggaa aatattgata atttttgatg ttttttggaa caccaaaact
    14641 accgaattct taacacatct ggtttctgaa ttagttccgt gtagtatgtc tgcttaagca
    14701 tcaattttgt gtcattttac taaatttttg gcgaaaaaat caataatttt agtcaaaatt
    14761 gtactgtaaa atttttgacg tgtgcggcaa atttcgaaat ttgccgagct cggcaaattc
    14821 ggcaaatcta cttttttgaa atttgccgtg ttcggcaaac ggcaaattcg gcaaatttgc
    14881 cgcacacccc tgctttagac tataaactac aatattattg agctttagac tacacactac
    14941 aatatttttg agccttaggc taggaactac aagatttttg cgctttagac tacaaactac
    15001 aatattattg agcttctgac tacaaactac actttttttc ctactttatt tccaaaaact
    15061 ctccaatttt cagtactctc cacgcattgc attcccggaa caagtatccg acattgagct
    15121 tctcttcatt tctggaaaag tgaatggagc accggcggag ctctcgttcg gaacagactc
    15181 ccaacagagt tacgtttcaa cgaatttgga atccggtcaa aatggagtca ctgccgccgg
    15241 aaaattcgat atcggaaccg gaggacgacg tgctcgacag gaacttcgtg tgtcggaggt
    15301 gttgctcaag gagaatgcga gttattggct ccaattcacg aggaatccga ctcgggcgag
    15361 cttgtcgatc gataatgcgt atacggtatc tacgcagttg gataagggag aaccattctc
    15421 gttgcaagtt aatcagatta cacttggcac acagggacag aataagggat tccaggtgag
    15481 agagtttgga cggaaaaatc gaggagaact ttgagatttt tctcataaaa attgggattt
    15541 ttgaagtaca tgcaagtgtt ttatatatta tatatacatg tgttataata cttttatgat
    15601 aatactttta tgataataca tgtaatatat gcgtattata catatgtata atacgtttat
    15661 tatgcatgta ttagttataa atacgtatat tatactatta tacatattcg ctattataca
    15721 tctgtaaaaa aaacgcgaat tgtgttttgt acagatgtat aatacgcata taaatctaaa
    15781 ctgtatagta tatacctaat acatgcatgt atatttataa atagttaaaa ataagtcgtg
    15841 attcatttat tgtacagatg tgtaatacta cacacatgtg tggataagta ctacatgcat
    15901 aataaaccta ttatacagat gtacaataca catataatac atctataatg tatgttagta
    15961 taataaaagt attataacac atgtataata attggatatg catacatgta taatcaataa
    16021 tcaatatata aaaatatatt gagtttcatg ttttgtacag atgcataata ctacacacat
    16081 gttagtagaa tagtataata catgtattat atgcgtatta tacatgtgta aaatgctttt
    16141 attatggatg tatttactat gaacacatgt gtagtattat acatctgtac aaagcacgaa
    16201 tcgcgatttt tttaattatt gattatatgt acatgtatgc atataaagta ttatacatgt
    16261 attataataa ttttattata tgcatcgcat taggaatata tcatgtatta tatgcgtatt
    16321 atgcatctgt ataataggtt tattatgcat gtacttatca ttatacatca cttgcttagt
    16381 tactttactt ttaaatctcg atcgatgtat aataccacac acatgttagt ataatacata
    16441 tatcatatgc gtattataca tctgtaaaat gtatttctta tgcacacatg tgtaatatta
    16501 tacatctgta caaaacatga attgcgatct acttatacat tcttatacaa actacaatct
    16561 ttgcagggat gcatcggaac gtatcgttgg tcgaaacaga atctcccact gaaacgcggc
    16621 ggagcaatgg acgagaacga agaatcgatt gtctcaattt ccaacatggc cggagtccaa
    16681 gacggttgtg atcttcgaat cacttgtgcc gaccttccag ccggttactg tggtggatcg
    16741 ttcgtctgtg tcgatttctg gaagggtcca ttctgtacgt gcaatgatgg agccaacgcg
    16801 attctcggtg atgatggaca agttgtcggt tgtggagaga cgttggccgt gtcgaaactc
    16861 ggaattagct caccggcgat tattctgatt cttgtctcgt tggcgttgct tatactgttg
    16921 gttatgatga tggttgtgta tacgagacga tcgcctggtg catttgaaaa tgttcggccg
    16981 gaggagatga atcgtgataa tttgcggcag tatggtgtgg aaggaggtgg cgaggcggat
    17041 aacgatcagg tagagtagta gatgctacaa actacaaaag ttcctgtcaa aaattggctg
    17101 aaatcgcctg aaaatgcttt aaattgcctg ttcagagccg tttttctcgc ttaaattttt
    17161 ttaaaaagtg attttcagaa ttttaactaa atttgaattt ttgggatttt tttttttgga
    17221 aatggaaatt acaataaatt ctaaattctg aagaaaaaaa aatcaaattc aaaaagtggg
    17281 cgtggcctat ataatttacg aaaaaaatga atttttagga tttttcttct ttttttttta
    17341 attcaaaaaa aaattaaaag tgggcgtggc ctacattaca tgcaagaaat ttgaattttt
    17401 ttgatgtttt ctgatctgtt tttcgaaaat tccaaaaaaa ttctgaaatt aaaaatttca
    17461 aaaattaaaa attaaaaatt cgaaaaaagt tttttgatgt aaaaaacgcg aaattctacg
    17521 gaaatcaccc aaaatttcgg ttttgaaacg tttttttttt tcagactata aactacaaaa
    17581 aaaaacacac ttttttatag tttctagcaa tttttggcaa aaaacatttg tcaaaaaaag
    17641 cccaaaaaat tgcatgtttg ccaaaaaaca aaaaccaacg attttttgcc aaaaaatacc
    17701 taaaaagcca ttttttttgt caaaaaacca tttttccgaa aataaaaacc gaaaaatttt
    17761 tttacaacaa aaaaaaatta aaaaccaaaa aaaaatcatt tttgccgaaa aaaagtccaa
    17821 aacccccatt tttcgaaata acagccctga tggcgactac aaactacaaa ctacaaacta
    17881 taataacccc caattttttt cagtactcaa tggccggcct acgtaaacca gtaatgccac
    17941 tcgacacagg aatgggacca gcaatcggag gacacccacc acactaccca ccacgtggaa
    18001 tggcgccacc aaaagatgat catgagctga actcgaagat caaggatctt gagactgatc
    18061 agaatgcggc accgtacgat gaacttcgga tctacgacga tgagcgggac aatatttctg
    18121 tcgtcacgtt ggagagtatc gaaagtgccc aaggagcatc gggagcctca ggagcatcga
    18181 tgtccaaggg agaggagctc ttcaccggag tcgtcccaat cctcgtcgag ctcgacggag
    18241 acgtcaacgg acacaagttc tccgtctcag gagagggaga gggagacgcc acctacggaa
    18301 agctcaccct caagttcatc tgcaccaccg gaaagctccc agtcccatgg ccaaccctcg
    18361 tcaccacctt cacttacgga gtccaatgct tctcccgtta cccagaccac atgaagcgtc
    18421 acgacttctt caagtccgcc atgccagagg gatacgtcca agagcgtacc atcttcttca
    18481 aggtaagttt aaacattaat taatactaac taaccctgat tatttaaatt ttcaggacga
    18541 cggaaactac aagacccgtg ccgaggtcaa gttcgaggga gacaccctcg tcaaccgtat
    18601 cgagctcaag gtaagtttaa acagttcggt actaactaac catacatatt taaattttca
    18661 gggaatcgac ttcaaggagg acggaaacat cctcggacac aagctcgaat acaactacaa
    18721 ctcccacaac gtctacatca tggccgacaa gcaaaagaac ggaatcaagg tcaacttcaa
    18781 ggtaagttta aacatgattt tactaactaa ctaatctgat ttaaattttc agatccgtca
    18841 caacatcgag gacggatctg tccaactcgc cgaccactac caacaaaaca ccccaatcgg
    18901 agacggacca gtcctcctcc cagacaacca ctacctctcc acccaatccg ccctctccaa
    18961 ggacccaaac gagaagcgtg accacatggt cctcaaggag ttcgtcaccg ctgccggaat
    19021 cacccacgga atggacgagc tctacaagga gaatctgtac tttcaatccg gaaaggtaag
    19081 tttaaaataa cttcgtatag catacattat acgaagttat tttcagggag ccggatctga
    19141 ttataaagac gatgacgata agcgtgacta caaggacgac gacgacaagc gtgattacaa
    19201 ggatgacgat gacaagagat aaacgacgga ctatattatc atctcttttt ttctgatctt
    19261 ttttcgcgct aatttttcac aattcccttt ctctccccac catctcaata ttccctgcga
    19321 tactcgtcaa ccggtgtcaa atcacacaca cacaaaaatc tgcacttttt gactcctatc
    19381 tgttacctag aacgggttct gttttcttgt tatagggccc tttttacccc aaaattgtac
    19441 acatttttta tgcaagatta tgcaagattt tctaactttt tttccaattt ttttctatcc
    19501 tataacaatc ccagaattgc tttcgaaatt cattacacac acacactgct catctttttt
    19561 caattcttac ataatcacaa gtacctctac tactactttt ttgagcgaaa tttcacttat
    19621 atatatgtct atttatatgt atttcctgtt acccgtttcc ctcttgccac ccccacattt
    19681 tgtttctttt tctacttttt tttgctgaac atctactttt tctgaacggg attcttatat
    19741 cactccaatc ttttttccaa tttttcacga cctttttttc atgatgatga taatcaattt
    19801 tgaattgatt tttgcaatga agtttaactt tttaaattag cttttttggt ctttaagaat
    19861 tttactttgt tttctcaact tttgttgatg ctaggttatg aagtggctga agctacaaac
    19921 tacaaagctt gcgaagtctt gactaggcat gcgagacgta acaggagcgc tatccgcccg
    19981 cctcgccttc ccgctgaacc aggagtgaaa aatatattta tattgtttga cgaaaaatat
    20041 tttccaaaaa ctttagacat aataagtatt ctgtcgcttg ttttgagttt tatgttccat
    20101 gccatctaaa ttggtaccct agaaaaaagc ttgaaaaaaa ttttgtacgc aattgtgaaa
    20161 atgctcgtgg tgtttgcgta cttgactacc gtagcccaca cagaaattaa tgctaactag
    20221 ttttgattta tgtgaaaatt tcgttcttga gtgttttatg actaattttg gaatctgcca
    20281 gccatctgga atgaatgttt aaatcggatt atgttggaag atatattttt aatctggaaa
    20341 atacgccaag attcaaggtc ttccatgatt tttagaagat atatccaacg tttgagtcgt
    20401 taccctcccc atcagtcaga aggtcgacca tatttaaggg gaatatcagg aaagaaaaga
    20461 ataatctcat caattcatct tttaaatgct gaaacaaaaa ttgtagtgtg attgtaatag
    20521 tgcctctagc tccatcatga aataccccta gtctaatgca tgcagagata gaaagagaga
    20581 aactgccgat tggctgggca cgccttttct ttgaaaatgg tggcctcaag aggttttttc
    20641 ggtatttctt agcgtctatc aaaacaagag tatttcgact aattccaaat gttgtgaaaa
    20701 gctatctgct cgaaaaacgt taaaattgca attacaatag ataatgtcag tacagaattg
    20761 tgaaagttgc ggaaagttaa ttatgaaaca aggatgtctt caaaatgaac gttggagacg
    20821 gaaaacgcta ctacttcgcc agttcgactg ataaaagctt cgaaagcact tcatattaaa
    20881 aagaaggatc aactttataa aagcaccaag tactcccgcg ggaccaccta gtgactctcc
    20941 gtggtattat tcccttcatt ttaacataat tttttttgaa aatactcgta acacgagctc
    21001 tgaatttgaa cgaatctgac cgcaaaacag aattttttca aataaaactt aattttcgaa
    21061 caagattttg cacaaatatt tgatgttgca attttaattg aaagatgaga cctttatgaa
    21121 tagttttagt taataatttt acaatgaaaa aatatttttc ttggcggcaa aatcgacaaa
    21181 aaagtaaagt aacaattatc atgtaaaata tattttggtc aattttatgt gttttttttt
    21241 gtaaattttt ctgcggaaaa aaccaataac gaaaaaacaa taactcgact gtcggctagc
    21301 gccgacagcc aacagccgca cagtcctgtc ggagaggcaa gttatcaaaa agcgatcaac
    21361 ttagaacttg tagaacacat taaaaactat aatattcagt ttagcctacg tttttatctt
    21421 tccagatgag ggagttagtg cagccagaag aactgcaaaa agtaagcaac acaaatgcat
    21481 gtctaactac cccgccttga tagataaaaa cagtttttga tatggtctgc aagttctcag
    21541 ttgatcactt tttgatgttt tgcctctccg agtagatagg agttgtcgaa gttgaggtat
    21601 ctataggtat ttgcatatga agaattatat ggattctcat catggaatac tattaatcat
    21661 ctcatttttg tgaaaaacaa tgatttaaaa atgttttttc aaactaaaaa gcagggtttt
    21721 aatcagatct aaacatttag agttgttcta gtgaagagtt tctgccaccg taatgttttc
    21781 ggtggattta ggcatttttc aacaatttca acgcttgata ctatgtaatt tatagaaaac
    21841 tgacgtttaa aaactgaaat caaacatatt gatgcttgaa aatgttgttt tcgcgtagaa
    21901 agtttgtcct acagttaact tgtactagtc tgttcgaaaa tcaatgataa atcagccaaa
    21961 gactaaattt tttcaataag atgttcttta aatcttttta aaagcatcaa ttcttttaat
    22021 attttatctt tttttccaaa ttacatcttg aaaactcgaa taattgcaaa atttcggctc
    22081 gaattcattt aatacggtaa atatgtgatt tgagacgctg tggcaggaga aataatactt
    22141 taaaaatcat tttttccaat aaaagaggtc aaaaatgaac ttttttgtcc aaattttggc
    22201 gccgttgtgt caaacgctta aaaatgcaaa ctgtcgtcaa taatggcgcc cagtacgcaa
    22261 tcaccgttac gtcagaatgc acggtttgaa gggtttcaat ttttttcgcc ggtatcgcaa
    22321 tgtctttcct gttgtttttt tgagaattta tttgtaaatt ttagtgaaag tccaattccc
    22381 attagaatta gtattcagag gcacaacctt cccaagggct tctggttttc ccaggactgt
    22441 gcggctcttg aaagaaatcg gaaaattttt cggctttcgg cttccatctt tcttttcggc
    22501 tctcggtgaa agttcaaatt ttttctgccc tcggctcgca aaatgtataa attttgaggt
    22561 ttttttaagg cttccatgtg agagcggcgc ggcgcctcac gccggccggc ctacgccgtc
    22621 gccgctcgcc gctttaaaaa aatttgacgt gaattctaat attttcattt ctaataattt
    22681 gttgaaattt tagaaaaaaa aactaaaaaa aaactaataa aaaataagtt tacgtgtttt
    22741 tcaatgacgg cgaaggtggc ggcgtgagtc tgtttgaggc gcctagatgg aagcctagtt
    22801 tttttttcgt taaaaattga agccatcagc cgacaaaaag gtgtttcggc tgtcggctgg
    22861 caccaccagc ggatgttttt atatcagttg gctggtgcta ccagccaaaa actcaaaagt
    22921 ttcggctgcc agctggctat gctaacccgg agccgctcag
//
