# Supplementary material for: Caenorhabditis elegans LET-413 Scribble is essential in the epidermis for growth, viability, and directional outgrowth of epithelial seam cells
Source: PLoS Genet. 2021 Oct 21;17(10):e1009856. doi: 10.1371/journal.pgen.1009856 (PMC8570498; doi:10.1371/journal.pgen.1009856)
Supplement: S1 File — This.zip file contains DNA files of the genomic regions of all CRISPR engineered loci, of plasmids used as PCR templates for the generation of repair templates, and of dominant active and dominant negative constructs of CED-10 and CDC-42. Files are present in two formats: a binary SnapGene file, which can be opened with the SnapGene viewer, and a text-based Genbank file, which is compatible with all text editors but contains less extensive feature formatting. (ZIP) [file pgen.1009856.s008.zip › Supplemental File 2 - DNA files/Genbank format/Genomic region LET-413-mCherry.gb]

LOCUS       Exported                7545 bp DNA     linear   UNA 02-APR-2021
DEFINITION  natural linear DNA
ACCESSION   .
VERSION     .
KEYWORDS    .
SOURCE      natural DNA sequence
  ORGANISM  unspecified
REFERENCE   1  (bases 1 to 7545)
  AUTHORS   Trial User
  TITLE     Direct Submission
  JOURNAL   Exported Sep 21, 2021 from SnapGene 5.3.2
            https://www.snapgene.com
FEATURES             Location/Qualifiers
     source          1..7545
                     /organism="unspecified"
                     /mol_type="genomic DNA"
     CDS             join(1001..1101,1331..1585,1634..1953,2010..2239,2462..2545,
                     2595..3196,3565..3705,4367..4649)
                     /codon_start=1
                     /label=LET-413 (splice a in WS235)
                     /translation="MPAFFCLPMACQRQVDSIDRSQSNLQAIPSDIFRFRKLEDLNLTM
                     NNIKELDHRLFSLRHLRILDVSDNELAVLPAEIGNLTQLIELNLNRNSIAKLPDTMQNC
                     KLLTTLNLSSNPFTRLPETICECSSITILSLNETSLTLLPSNIGSLTNLRVLEARDNLL
                     RTIPLSIVELRKLEELDLGQNELEALPAEIGKLTSLREFYVDINSLTSLPDSISGCRML
                     DQLDVSENQIIRLPENLGRMPNLTDLNISINEIIELPSSFGELKRLQMLKADRNSLHNL
                     TSEIGKCQSLTELYLGQNFLTDLPDTIGDLRQLTTLNVDCNNLSDIPDTIGNCKSLTVL
                     SLRQNILTELPMTIGKCENLTVLDVASNKLPHLPFTVKVLYKLQALWLSENQTQSILKL
                     SETRDDRKGIKVVTCYLLPQVDAIDGEGRSGSAQHNTDRGAFLGGPKVHFHDQADTTFE
                     ENKEAEIHLGNFERHNTPHPKTPKHKKGSIDGHMLPHEIDQPRQLSLVSNHRTSTSSFG
                     ESSNSINRDLADIRAQNGVREATLSPEREERMATSLSSLSNLAAGTQNMHTIRIQKDDT
                     GKLGLSFAGGTSNDPAPNSNGDSGLFVTKVTPGSAAYRCGLREGDKLIRANDVNMINAS
                     QDNAMEAIKKRETVELVVLRRSPSPVSRTSVSRPCEY"
     primer_bind     3647..3666
                     /label=Integration Check Left
     misc_feature    3979..4649
                     /label=LHA
     misc_feature    join(4632..4649,5706..5707)
                     /label=sgRNA
     CDS             4650..4676
                     /codon_start=1
                     /label=Flexible Linker
                     /label=Flexible Linker (will be deleted if ClaI is used)
                     /translation="GASGASGAS"
     misc_feature    join(4677..4829,4881..5102,5154..5361,5413..5534)
                     /label=mCherry
                     /label=mCherry_cai_0.99
                     /note="Codon optimized, CAI = 0.99"
     CDS             5535..5555
                     /codon_start=1
                     /product="tobacco etch virus (TEV) protease recognition and
                     cleavage site"
                     /label=TEV site
                     /translation="ENLYFQS"
     misc_feature    5562..5612
                     /label=intron with loxP
     protein_bind    5573..5606
                     /label=loxP
                     /bound_moiety="Cre recombinase"
                     /note="Cre-mediated recombination occurs in the 8-bp core 
                     sequence (GCATACAT)."
     CDS             5613..5624
                     /codon_start=1
                     /label=linker
                     /label=spacer(1)
                     /translation="GAGS"
     CDS             5625..5648
                     /codon_start=1
                     /product="FLAG(R) epitope tag, followed by an enterokinase 
                     cleavage site"
                     /label=FLAG
                     /translation="DYKDDDDK"
     CDS             5652..5675
                     /codon_start=1
                     /product="FLAG(R) epitope tag, followed by an enterokinase 
                     cleavage site"
                     /label=FLAG
                     /translation="DYKDDDDK"
     CDS             5679..5702
                     /codon_start=1
                     /product="FLAG(R) epitope tag, followed by an enterokinase 
                     cleavage site"
                     /label=FLAG
                     /translation="DYKDDDDK"
     misc_feature    5706..6204
                     /label=RHA
     misc_feature    5708..5710
                     /label=PAM
     primer_bind     complement(6596..6620)
                     /label=Integration Check Right
ORIGIN
        1 ttccataagc aaacataatt tttgaaaaag agttaaacaa attttcgtct ttatttcctg
       61 gttgagaaga atgtcttctg tttctgacat gcgtactaat ttaggagcaa gctttccaat
      121 gttttatttg tggaacttaa cttgtttaaa aattccaatc atagttaaaa tttgaactaa
      181 gcataaactt gtctctacaa attattttat tttcttcata ttttaaaact tcaagaaact
      241 ctcttggctt tcattgaaat acttagtgca ataatattcc cacttccaaa ttgcatattg
      301 ttccttctgt gcctcgcatc ttcccacact ccaatactcc ttatcaatct ctccttgccc
      361 ttgcggtgtc acctacgcct aatcgatagc atgctgattc accgcatcgc tcccttttgt
      421 ttgataaaaa tattgtcgtc tctttgtgtg ccacctcacc tacagcgttc ttctttggcg
      481 gtgctccttg ttttgccaat cgagactgat cttttcctga gcactttcca gttttgtggg
      541 gtcttcttcc ttttatcgtt ttcagatata ttgcgtgaca acgcctagat ttctccgatt
      601 cactccccat atttatttct cattctattt ctattccttc ttgtggtggg tgcgagacga
      661 gcttctccct ttccccttcc ctattctatc gtctctctat aaactcccca catgtctttt
      721 ttcatcttct cctctttttt ttcgagagct cccggctcac acgtactgaa agtaggagga
      781 ggagaagaag aagcagaaga tggagaaaag agaaggaagc gaaaaaaaga gattgaagca
      841 gattttcatt gcagacacga gtagattaac cgtgtggcag aagcagaagc agcaacaacg
      901 gctacacggt gtggacaacg gacggagcaa caccacgagc cagtcaaaag ggtcccacac
      961 ttgttgaaac acttcacgat caacttcata tatcgccaca atgccggctt tcttctgcct
     1021 gccgatggcg tgccaacgtc aggtggattc gattgatagg agccagtcga atctacaggc
     1081 aataccgtca gacattttta ggtgagatta tacaaatgtg gaaaaattct tatgttagaa
     1141 aatacttata agaattaaca attttctgaa tccaactagt gactaaaatt aaaattcgta
     1201 atttggaatc aactagaaac atgaaaaaac gttttccaaa gtttaatttt tttagtataa
     1261 aaattgagaa tataatacca ttttccatgc gatactgttg taaaaacttt caatacattt
     1321 ccatattcag gtttcgcaaa ctcgaagatc tgaatctaac aatgaataac atcaaggagt
     1381 tagaccatcg cctattctct cttcgacatc ttcgaattct cgatgtttcc gataacgagt
     1441 tggcagtttt acccgcagaa attggaaatc taactcaact tattgagctg aacttgaata
     1501 gaaatagcat cgcaaaacta ccagatacca tgcaaaattg taaattgctc acaacgctga
     1561 acttgagcag taatccgttc acaaggtaag tatttgtatt attcaataat tttcaaacat
     1621 tttttgactt cagattacct gaaactatat gcgaatgctc atcaatcact attctgtctt
     1681 taaacgagac aagtctgaca ctcctaccat ctaacattgg atctctgacg aatctgcgag
     1741 ttctcgaagc tcgagacaat cttctccgaa caattcctct gtcgattgtg gaattgagaa
     1801 aacttgaaga gctcgatctt ggacaaaatg aacttgaagc actgccggct gaaataggaa
     1861 aactcacaag tctacgagag ttttatgtcg acataaacag tctaacaagc cttcctgata
     1921 gtatctctgg ctgtagaatg ctcgatcaat taggtgagat tttatagaca aagaactgta
     1981 atttttgaaa atttgaaaaa agatttcaga tgtatcagaa aaccaaatta ttcgactacc
     2041 tgaaaatctt ggcagaatgc caaatctcac agacttgaat atttctataa atgagataat
     2101 cgaattgcct agttcatttg gagagcttaa aagacttcaa atgctgaaag ctgatcgaaa
     2161 tagtctgcac aatctaacat ctgaaattgg aaaatgtcaa tcgttgacgg agttgtattt
     2221 gggacaaaat ttcttaacgg tgagtgaatt ttttttgatt ttgtttcaaa agctaatgaa
     2281 atttcatgaa aaacgatata cagatttaat aagtttaccg ttgaaaaaat aatatgttag
     2341 tttcaaggaa tgcttttctt ggcagaactg gactattgat tcggagagtg caaaaaactt
     2401 taaaaattct gcaaaaatta aaattcaaaa attcaatttt ttttcaattt ttcgttttca
     2461 ggacctccct gacacgatcg gcgatttaag acaactaaca acactcaacg tagactgcaa
     2521 caacctcagt gatattccag atacggttag cttttcatat ctgatttgaa attatcaatt
     2581 gcttttttgt tcagattgga aattgtaaat ctttaaccgt cctctccctc cgacagaaca
     2641 ttctcactga gctcccaatg acaataggaa agtgcgaaaa tttgactgta ctggatgttg
     2701 cgtccaacaa gttacctcac cttccattca ccgtaaaagt tctttataag cttcaagctc
     2761 tctggcttag tgaaaatcag acacagtcaa ttctgaaact ttctgaaaca cgggatgatc
     2821 ggaaaggaat caaggtggtc acgtgctatt tactgccaca agttgatgca attgacggtg
     2881 aaggacgaag tggaagtgca cagcataata ctgatagagg agcatttctt ggtggaccga
     2941 aagttcattt ccatgatcaa gcagatacca cctttgaaga aaacaaagaa gctgaaattc
     3001 atctcggaaa ctttgaacgg cataatacac cacatccaaa gacaccaaag cataagaaag
     3061 gatcaattga tggtcatatg cttcctcatg aaattgatca accacggcaa ttatctttgg
     3121 tttcaaatca cagaacatca acttcatcat tcggagaatc tagcaattca attaatagag
     3181 atttagctga tataaggttc attgacgctc ctgcttcgtg agtgtgtttt gttgcccctt
     3241 tgtttctatc cacatattgc atgtttattt tccttatgtt tcaatccttt ggtatactgt
     3301 gagccttaaa tgtaggtaca aaattacatg cctttcgaaa aaccgtaaaa agcgttaccg
     3361 caggcaagta gacattttgt gcctacgtgg aagcctcaat gtaggctaga tctaattgat
     3421 agctaaaact atagctaaaa tatagctaaa atcagtttag catggaactt ttttgtttta
     3481 gaacaatact gaactaaaga acgcatttga tgttgtaaat atatgtaact gatgattgcc
     3541 atttttaatt tttgaatttt tcagagctca aaacggtgtc cgtgaagcaa cattgtcacc
     3601 agaacgagaa gaacgaatgg caacctcctt gtcaagtttg tcaaatcttg ccgcaggcac
     3661 tcaaaacatg cacacaatca gaatccaaaa agacgacact ggaaagtaag ttgaatttct
     3721 accactatat tcaaaactct aaaaatatct gaaaccaaaa attgaataaa tgggctgatc
     3781 atgcatatat tacgtatata gtattgcaaa aatagagacc taatagtatt gcatgcgaga
     3841 caattttaat tttatttgta gggacaccat actaattttc gaatgcagct ttggaaaaaa
     3901 tcaatctagg agccctttag aatttaacgc atacttttcc ataaatttct tgacgccttg
     3961 gatgtgtcta agttttttcg accctgaaaa cggcaaagtt ttcaacattt catagaaaaa
     4021 atattagaag ctacaaaact tacttttgat tggtacgtta ggttacaaga caaatagagg
     4081 aaacacggta tttttttatc ttttgttaat ttttgagctg tccagattaa aaagaaggga
     4141 attatatatg tagttcattt tttaattatt tataatatga aaaacaatta tagcattaaa
     4201 aaagtagtag cctttttctt attttctaat gtatcgtaaa ataaatttat tgaaagaatg
     4261 agtatacatc taggttacac aaaatgattt atcaatgttc ttaataaaac aataactaac
     4321 aatcgaaaaa atgaacgaaa ttaaaaaacc tatttaattt ttgtagattg ggactttcct
     4381 tcgctggcgg aacctcgaac gatccggcgc cgaacagtaa cggagattca ggactttttg
     4441 tcaccaaagt cacacctgga agtgctgcat acagatgtgg tcttcgtgaa ggagacaaat
     4501 tgattcgtgc taacgatgtg aacatgatca acgcatctca ggataatgca atggaggcga
     4561 tcaaaaagcg agaaacggta gaattagtcg tgttaaggcg gtccccatcg ccagtttcga
     4621 gaacatctgt gagtaggcca tgtgagtatg gagcatcggg agcctcagga gcatcgatgt
     4681 ccaagggaga ggaggacaac atggccatca tcaaggagtt catgcgtttc aaggtccaca
     4741 tggagggatc agtcaacgga cacgagttcg agatcgaggg agagggagag ggacgtccat
     4801 acgagggaac ccaaaccgcc aagctcaagg taagtttaaa catatatata ctaactaacc
     4861 ctgattattt aaattttcag gtcaccaagg gaggaccact cccattcgcc tgggacatcc
     4921 tctccccaca attcatgtac ggatcaaagg cctacgtcaa gcacccagcc gacatcccag
     4981 actacctcaa gctctccttc ccagagggat tcaagtggga gcgtgtcatg aacttcgagg
     5041 acggaggagt cgtcaccgtc acccaagact cctccctcca agacggagag ttcatctaca
     5101 aggtaagttt aaacagttcg gtactaacta accatacata tttaaatttt caggtcaagc
     5161 tccgtggaac caacttccca tccgacggac cagtcatgca aaagaagacc atgggatggg
     5221 aggcctcctc cgagcgtatg tacccagagg acggagccct caagggagag atcaagcaac
     5281 gtctcaagct caaggacgga ggacactacg acgccgaggt caagaccacc tacaaggcca
     5341 agaagccagt ccaactccca ggtaagttta aacatgattt tactaactaa ctaatctgat
     5401 ttaaattttc aggagcctac aacgtcaaca tcaagctcga catcacctcc cacaacgagg
     5461 actacaccat cgtcgagcaa tacgagcgtg ccgagggacg tcactccacc ggaggaatgg
     5521 acgagctcta caaggagaat ctgtactttc aatccggaaa ggtaagttta aaataacttc
     5581 gtatagcata cattatacga agttattttc agggagccgg atctgattat aaagacgatg
     5641 acgataagcg tgactacaag gacgacgacg acaagcgtga ttacaaggat gacgatgaca
     5701 agagatgagg ccgattttgg ctgaaaacta gacattagac gttttttttt tgacattcgt
     5761 gattcactgg caaaatttaa aaatttgaaa ataattcaaa aatatttatt ctctgccaaa
     5821 agtttggatt tttgatgaca aaaaacaagt ggtttcacac tcaaattgtc ctatttggtt
     5881 caaaagtgaa tttcagatag tatcgaaaac ataaatttat tttaattatg ctcttaatgt
     5941 ccaaccaatc ggaataccaa tcggcaactc ttctctgacg aaagtatact tagcttacta
     6001 aaattgattt ctattttttg accataacga atttgtttcg tctagattga gactcaaaac
     6061 aaaaaaggag ataaataatg ttatttaaaa cttcctctag ttcatctgaa ataatttatt
     6121 catttcttca ggagccaagc ctgaatggca gttctcatca gctcaaccac tttgatgcgg
     6181 gttctccgga cagcaccatg ttcgtgacat caagtactcc cgtgtatgct tcctaatctg
     6241 tgatatttct tccttactaa cctcctttat ctaaaaatta cctgtatcaa tacatgtgat
     6301 gttcaaaatt ttcaatattc aaaacaaaaa aacgcttctt cctcactaaa attcactttt
     6361 cctctacgag ctttaatacc aaagtttaac ttattgattt ttcacatttc atgtttctat
     6421 tatttcttga tttcatgttt cgtgtctcat tttacactaa tcaaactgca acaaaaaata
     6481 atcaaacaat catttccata ttctttctct cccactcaaa aatacaggcc tcaattcaaa
     6541 agttgtgatt actctccctt tgttgttaat tgtttttatt tttgtcattg atttacccaa
     6601 ctctcatgag ctcacacaac attcgtacac ttttcctgct tcaatacttt tgggctttac
     6661 ttctaattgt aagtatcttt ttccactgtt tttccaactg tttttttttc tatgtaactt
     6721 tttgaaattt ttattttaat tttataaata agtttaaaat tttttttcac atggaaacaa
     6781 gtttgtgcga tccacagttt ttataagggc aaattttcat catactaatt tctacgtaga
     6841 accgtagcta aatctgaaat attgaaaaca gaaaccgtga gttttcaaaa aatgttttga
     6901 aggtttgcgg acccattttt taaaataaat tatacgatgt ctggcagaaa atcaatcgat
     6961 tttgatcatt tttacatttg aaaaaattcg agtattttat cgagtatttg agctttaagc
     7021 tatttttttt aatgataagt gaaaacattt tagaatagat gaaatgaaga ttgtgtttgt
     7081 tttcagtatg atcttgtaaa tttcaaatta aactgtatat tctaaaataa agcaaggaaa
     7141 tttgttcacc aaatcactga gaacatttcc agagtttctc ctttcagaaa atatgttcag
     7201 catttacgga cttacacgtt gccgtgtaat ttgactttat gaaccgggtc gtgatacaaa
     7261 ctcaaaaatg agttttgttt tggggctaca tatataaaaa aataaattgc gtatatttct
     7321 taacgctttt ttttcacgac atcatcttaa tgtacttcaa atacgggctt aaaaccctag
     7381 ctgcataggc ttccaaaaag atccattgaa aattataaat cagatttatt gcaaggatga
     7441 acaagtttga cagataaatt acagcagaaa aattacatac ctgtcttttt tctgagaaat
     7501 tttcatttgt ctgttttaca cctaaaacta ccacagctct ctcgt
//
