# Supplementary material for: Caenorhabditis elegans LET-413 Scribble is essential in the epidermis for growth, viability, and directional outgrowth of epithelial seam cells
Source: PLoS Genet. 2021 Oct 21;17(10):e1009856. doi: 10.1371/journal.pgen.1009856 (PMC8570498; doi:10.1371/journal.pgen.1009856)
Supplement: S1 File — This.zip file contains DNA files of the genomic regions of all CRISPR engineered loci, of plasmids used as PCR templates for the generation of repair templates, and of dominant active and dominant negative constructs of CED-10 and CDC-42. Files are present in two formats: a binary SnapGene file, which can be opened with the SnapGene viewer, and a text-based Genbank file, which is compatible with all text editors but contains less extensive feature formatting. (ZIP) [file pgen.1009856.s008.zip › Supplemental File 2 - DNA files/Genbank format/Genomic region lox-HMR-1-AID-GFP-lox.gb]

LOCUS       Exported               23018 bp DNA     linear   UNA 13-SEP-2021
DEFINITION  natural linear DNA
ACCESSION   .
VERSION     .
KEYWORDS    .
SOURCE      natural DNA sequence
  ORGANISM  unspecified
REFERENCE   1  (bases 1 to 23018)
  AUTHORS   .
  TITLE     Direct Submission
  JOURNAL   Exported Sep 21, 2021 from SnapGene 5.3.2
            https://www.snapgene.com
FEATURES             Location/Qualifiers
     source          1..23018
                     /organism="unspecified"
                     /mol_type="genomic DNA"
     misc_feature    1..267
                     /label=Promotor
     CDS             join(268..728,5982..6115,6675..6834,7564..7801,10496..10972,
                     12456..12976,13763..14444,15108..15509,16601..17083,
                     17938..18186)
                     /codon_start=1
                     /label=HMR-1
                     /translation="MQKRRCTWHSSIATTTRHTFTEPQNTESERTCHVEQALDDTRQRI
                     GMPETRQGRSSRGNCVIFGSSKRLWVTLLGFCFVLSTLIGGAEAFTDLSLPFGLEPSVA
                     KSRFSSLVGGVRARDIHVFVMKNISEDTPVGTVLETFKAHDPSNPMYNFSFRINRQSDP
                     KRQFTIDQDGTLRVAHTLDREDIAVYNLIIEAYDNSNNIGRQMVAVYLQDVNDNGPEPY
                     TVPRPCIFRENTPVNQLGTCEIRATDRDTAEFGPPFTMEVSPSFKYSQYLNVIFNANGD
                     GGNGSMTITPLQEFDREAPVPGKILEIPLILADRAGRRNEASVHVIIGDLNDNTMHDGR
                     MTIHVNSYLGRLKETVIGRVYVDDADDWDLGDKTFSWKDSRPGFELSDKGSITMAGEMA
                     AGTYTMSANVHDNARDEDAVGYVTVIVNAVPQIAFDNQGSVQLLIAEETPLQLPDDFIR
                     ADSNGQSLMDTFKQEMTAYMGGDVTVDVFSVQVGIATLQTRDVPVLNVRFNARGSTYRD
                     TAQLNGLIAAHRADLQRKLNVEIVGVGIDMCKFTQCDAGCQTLNSADYDGIVVSANSTV
                     IVGVNATSRDDCTCPVWRAPPACQHSLCHNDGVCHNTNPGFFCECRNDGLKGARCQGTT
                     RSFGGNGFAWYKPMPACTSLNISFSFMTTQSDALLFYNGPLETLRNDTHIEYSDYIFIQ
                     LRGGRISLEVSMNGQSRSSLEVASTALNDGTWHDISVNQEGKRVELVVDNCRFLGAGAD
                     DSSCRAELYTPDDDERLNIVTPVQIGGLAPLSGQDYPQTIPRAGLNGCVRNLNVNGDQY
                     DLATPAFEQNSEKGCRLWGATCDSNSVDSLNHCIHGDCFADVQGSGAMVAKCVCDPGWG
                     GARCERRMEWIQFAQGAFIEYSPRIAFPEQVSDIELLFISGKVNGAPAELSFGTDSQQS
                     YVSTNLESGQNGVTAAGKFDIGTGGRRARQELRVSEVLLKENASYWLQFTRNPTRASLS
                     IDNAYTVSTQLDKGEPFSLQVNQITLGTQGQNKGFQGCIGTYRWSKQNLPLKRGGAMDE
                     NEESIVSISNMAGVQDGCDLRITCADLPAGYCGGSFVCVDFWKGPFCTCNDGANAILGD
                     DGQVVGCGETLAVSKLGISSPAIILILVSLALLILLVMMMVVYTRRSPGAFENVRPEEM
                     NRDNLRQYGVEGGGEADNDQYSMAGLRKPVMPLDTGMGPAIGGHPPHYPPRGMAPPKDD
                     HELNSKIKDLETDQNAAPYDELRIYDDERDNISVVTLESIESAQ"
     misc_feature    8884..8913
                     /label=LOXP LHA_homology arm
     misc_feature    8914..8947
                     /label=loxP
     misc_feature    8948..8977
                     /label=LOXP RHA_homology arm
     misc_feature    complement(18187..18189)
                     /label=Sap Trap gg Overlap
     misc_feature    18190..18321
                     /label=AID 71-114
     CDS             join(18322..18624,18678..18752,18804..18923,18975..19190)
                     /codon_start=1
                     /label=GFP (cai 1.0)
                     /translation="MSKGEELFTGVVPILVELDGDVNGHKFSVSGEGEGDATYGKLTLK
                     FICTTGKLPVPWPTLVTTFTYGVQCFSRYPDHMKRHDFFKSAMPEGYVQERTIFFKDDG
                     NYKTRAEVKFEGDTLVNRIELKGIDFKEDGNILGHKLEYNYNSHNVYIMADKQKNGIKV
                     NFKIRHNIEDGSVQLADHYQQNTPIGDGPVLLPDNHYLSTQSALSKDPNEKRDHMVLKE
                     FVTAAGITHGMDELYK"
     intron          19191..19201
                     /label=intron
     misc_feature    19202..19235
                     /label=loxP
     intron          19236..19241
                     /label=intron
     misc_feature    19242..19244
                     /label=GGT overlap
     misc_feature    19245..19274
                     /label=N-tag Linker
     misc_feature    19275..19277
                     /label=ACG overlap
     misc_feature    19278..19280
                     /label=Stop codon
ORIGIN
        1 agtagaagtt gcgtcaaacg ccacctagtc ggcctagccg cacactcact gcaacaacac
       61 cgcgaatatc aataaaaaag ccttagtgtc attccaacct tagaacttac taatcccaac
      121 aacaaaaaaa tcacaaaaaa aatcaagaag aaggtccccc ctctctctct tcatcatcca
      181 atcaaaattt ctagccactg gactacgaag acgtcaccca acgggacggt tttcatctcg
      241 ggatacgagt ttccgacggt cgacacgatg cagaagcggc ggtgcacgtg gcactcgtcg
      301 atcgcaacga ccacgcgcca cacattcacg gagccacaga acaccgagtc cgagaggacg
      361 tgccacgtgg aacaagcatt ggacgataca cggcaacgga tcgggatgcc ggagacacgg
      421 caaggtagga gtagtagggg aaattgtgtg atttttggga gttctaagag gctctgggtg
      481 acacttttgg gcttttgctt cgttctgagc accttgattg gcggagcgga agcgtttacg
      541 gacctttcgt tgccattcgg actggagcca tcggtcgcca agtcgcggtt ttcgtcgctt
      601 gtcggcggag tccgtgcacg ggacattcac gtttttgtga tgaagaatat cagtgaggat
      661 acgccggttg gaacggttct cgagactttt aaggctcacg atccgagtaa tccaatgtat
      721 aatttctcgt aagttttttg catttttttt tttttaattt tcgggagggg actttttaac
      781 gggaaaaaat ggtttaaaat tggcattttt ggcttgaaat ttacaaattt catgcgaaaa
      841 agcatgggcc agttggtttg acctacaaaa aatgcgggaa ttttttctcc aaaaaatgtg
      901 acgtcagcac acttttaacc gcgcaaaatc agttgagaag tctgcattta aattcccgct
      961 attctcgtag atcaaaccga catggggcat tctgacacct tttgcgtgaa aaagtgcata
     1021 aaaaatgcgc aaaatttttg ttttagcggt tccccctgga caatttggat aaaaatgggc
     1081 attttagctg gaaatttgaa tttctgggga atgtttgcga ttttggaggg aaaaaaccat
     1141 tccgacctta aaattttcga attcggctga aaattttgaa ctttttgcaa aatttccaat
     1201 ttgagcatca aaaatgccac gtggcaccac ttttcggtga ataatttcga ttttcgcttg
     1261 acgactcaaa attgaatttt tcgtcaaatt ttcccaattt tgacttctgg aaattcacgt
     1321 ggattgaatt ttcgccatct ttggccactt tcactttgca tatcttcaca cgctgctgct
     1381 gctgctgctg gtgaaatttt gatggttcat cattgagata ccgaaacttg cgcgcagctg
     1441 tcgaaatcgt tggaattttc tctctccctc tgctttcccg gaaaattatg aatacgatga
     1501 cgtgttatgg gatgcggcgg acagtgtgat gggttattac gtcgttggtt gttggagacg
     1561 atgatgatga tgttgatggt gctgtcaatt tggatttttg tcaaaagttg gaagttatcc
     1621 cccggcggga gactaagaat tgacaacaca gtgaaatttc caaaaagttt ggattttgga
     1681 agctgggatt cgggattcat cgaaattccg cttagatttt gagccaagaa gctctctcag
     1741 gagcgaagcc attcagggcg tttcctggtg aaaattccag gaaaaatcgg ttctaggagt
     1801 tctacgcaca gcgaaaaact gtcctgagct agaattgtgt gctgagccca atttcgctag
     1861 ttttgagact agaagcttct gatatcaagc tggaccaaag tatatctcta gatagcttga
     1921 gacagctttg cggagtctga tagacctttt tttgaagaaa attccgaaaa atcggttcta
     1981 gaagttctag gcacagcgaa aaactgtcct gagccagaat tgtgtgctag gcccaaaatc
     2041 gttagttttg agcctagaag cttctgctca atttgaatca atagctggat aaagctccga
     2101 aaaaatcgga tttaggaacc tcaaattcag tattcctcga atttccactc attgaagctc
     2161 tcggcacagc gaaaaatcgt tctgagccac aatttcaaga gttcagctct ttttaccaaa
     2221 tccgatcaca gtttgcctct aattttcgcg cattctcgtg ttcatttgca tacctcccca
     2281 aagacaatgt atgcgcgcgt atattgtctc tctctatgtc tcccaccgtc tataatggtg
     2341 gtgtgacctc gatatatata tgccaggaga cagccatctt tacccaacct tgcctcttcc
     2401 tttccccgtt ccttttacct acaaacacac acacggtgtt ctgttgggtg aggatggaaa
     2461 ggtagtagaa aagggggttt tgtttgtggc cttccatcat catcatcata gtcgtcgtct
     2521 tccggataga caaagtggtt ttggtggtgg tgacggcctt gaagggcagt ttttggatta
     2581 gcctagcagc agcagcaacg gaatccattt gtgaaggcta agggaaattt cttctgtaga
     2641 cgattctaga aaaaaaatct agaaaaagtt gtctcagtga gctcagagct ctgtgtgtgt
     2701 gtgtgtgtgt gtgtgcacaa aagtcagtga cccgatcacg agaagaaacc tggctggctc
     2761 ttctcttgtt tgcacaattt ttgtcacatt tgagagtgac cctcctagga agtgctcggt
     2821 ttttttcgag ggggtcattg agatggtgtt aatgctgctc actgagagct tcctcctgac
     2881 gctcatatga gcagttaatt aacagttcct attgcaaggt gccaggctgt cccattacgg
     2941 cttgatctac aaaaaatgcg ggaattttct gcccaaagaa tgcgacgtca gcacgtttgt
     3001 aaccatcttc tcccgcattt ttggtagatc tacgtagatc aaaccgaaat gagacactga
     3061 gagcctacgt gcaatctgca caggattatt gataattaga gaccttattg ttgattccca
     3121 cgctgtgcag gcagagacac atgtcaccag gatgcctgaa aggtttcgga catgataatt
     3181 gcgacctttt ggagaagggg gaacccgttg gtcataatag tatgaccact agtactagta
     3241 atgccaaagt caggaagtac ttggcgcccg cccgcccggc ccgaacatac ttttactcta
     3301 cgccaagtgg attataatgt tgttggcttg gtgagggggg tgtaaagttg gtcggaagtg
     3361 tttctctttc tgtctcaact ctcaaacgtc ttggaccacc cgtgaacaca ctgcaatctc
     3421 tgtgtatgta tgtagagtca ttcaattgtt tacatgaggg tgcgagcatt tatacagaga
     3481 gagagagaga aggacatggt gtcttattgt tttgtttcaa ttggaaagag cgatgactca
     3541 actcttgagg aggttgtgga ggaaatgaag aacttttgat ttgtcgggga tgcaagtttt
     3601 ggattgatcg ttgaaaaatg gtctcaaacc gatcacaatt ggttttccag gctgctgaac
     3661 catttttcac ggagtttcta tgaaaatttg aaattcggag ctattccgca attgctcttc
     3721 ccaaaaattc aagaattttg ggtttttgct gatttccata ctctctgaac agttttgacg
     3781 aggaaaagtg caaaaatgtc gattgcacca tgtttagttt tatctctgaa aactacaaaa
     3841 tgtacaaaat gaagctcaaa attcgcgaaa ttgacaaaat tttggccttt ggagcaccat
     3901 tccaaccgaa aattgctatt ttgacgtttt gaaagcctga aaaaggtctg gaaaattgat
     3961 ttctgtctct tttccgaaag aacatgcatt ctcgtcattt tgctctcctg tcgtctccgt
     4021 tcccaacaat tccttgataa ttctatttgc tcaacgacgt gagccataga ttagtgtgag
     4081 tgatgataat aatagcacca ccactgtgct atttgtattt tgaatcacac atattggagc
     4141 atcccagcaa caggagagag aaaaaaagcg aaattgaatt tcaaaagcaa tttcaatttc
     4201 gccccaatgt tgtccatcag gggaaaagat ggccaatttt tggcttttct ctcttcaccc
     4261 aaaattgacc agatgggtaa ttaggtggat ttgtgaagga gaggcttccc cccttccact
     4321 cctcatcctt atttataacg gaaacaacaa gtgtaatgga gtgaagaaga agaagaagaa
     4381 gaagaagaag aagaagaaga agtacaacta gacacatgtt tattccatga agaagtgggg
     4441 gaataacaca atttggggag cttgaagcca ggaaagatga tactgggaat ctgaaaatcc
     4501 agaaatttcc acgagtaagg tgtctagaca gaagcttatg gctaacggaa agagctggag
     4561 ctgtaacttg gtctgaaaat ctggaaattt atactagtaa tggtcgattg caccatgttg
     4621 tttcaacact gtttattgaa aacaaaaata ctatagctgt aacttggtct gaaaatctag
     4681 aattttccac atggaagagg tccagccaga agcctatggc tcacggaaag agctgaagct
     4741 gtaactagat ctgaaattct ggaaatctcc actcaaaata gtctattgca ccatgttgtt
     4801 tcaacgcctt gactggttca gaaacatcag aagctgaaaa tcagagatat atggaatttc
     4861 agcgaaattt caacgagtat cacgattttg gcagtaaaaa tttggcttta cggctcagga
     4921 attcaatttt ccgtagctca acaagatttt cacaactttc cgggtcaaga atagctaatt
     4981 ctttgtctcc tcctaatttc cctccaccgc aaccgctata ctcttcaaat gaagaagtta
     5041 ttgcatggtt aatgaggctt tttggtggtg gtggtggtgt tggagtgaat atgaaaagag
     5101 taattacgca agtgtgtaca cacactcttt tccaccacca tcaccaccaa caacctattt
     5161 tcatgtggaa tatgatatgt ggtggtgttg gacattcaat catggaagca cctctgcgct
     5221 tgaccgatga ccattgggca aggtgactgg caacaagata catgaggaca cttgagtctc
     5281 tgttctgtct gtcacctgcc tgccgatttt gggtgtcaaa atttggaaag cgagggagag
     5341 gctcaagcta gaaactatga ttgacagagc cttaaagcag agtctccaga taacataaca
     5401 gacaattggt cgattgcacc atgttgtttc aacagtatta agtgaaaaat ggacgattgt
     5461 accatgttgt ttaaacactg tttattaaaa ttatagaaaa tcatttgatt tatctggaaa
     5521 atggcattcg gtttagctga aatattggag acagtgctaa aaaagtgcct gaaaattttg
     5581 agcactttct ctaatgtttc atgttaaaag gaatgtcatt ttcagatgaa tcatgtaatg
     5641 ttctatattt tgacactaac ttttaataaa cagtggtgtt gaaacaacat ggtgcaatcg
     5701 agtaaattta gcttcaagtt aatttagcaa ccagagaatt tttaaaaaac tagtgcagag
     5761 ccatggaaaa atgcttggtt ggttttatct gaaattgctc agattttggc ggaaaagctt
     5821 tgcgaattgc tccgaaaatt gtctatcgct ggaaaatgtg aaaaaagctg atttttgagc
     5881 actttttcaa gacttttatc caaattttaa gctattttca tatagatctg acattttttg
     5941 ccattttttg aaaatatttt taaaaaatcc cctttttcca gattccgaat caatcgccaa
     6001 tcggatccga aacgtcaatt cactattgat caggatggaa cacttcgtgt tgctcacaca
     6061 cttgatcgag aggatattgc cgtttataat ttgattatag aagcctatga taattgtgag
     6121 cattattttt tgctccaaaa tttggaaaat ttgacccaaa aacggggttt ttccaaaaac
     6181 aaaaactcac tgaaattgtt caaaaattga cgaaaatttg gcccaaaaac gggcgttttt
     6241 gagatttttc aatagttttg caaaaaaaaa tgacaaaatt tgacacaaaa atcatatttt
     6301 ttggaatttt ttcaaaattg tgcggaaatt tagaaaattt gggccaaaac aacgttttta
     6361 caaaaagttc tagattttgg agaaatttca gccaaaaaat gtttcaaaac tgcaaattta
     6421 aaaatgttgc gaaatttgtt ccaaaaaact gcattttttc gaattttgcc aaaattttgg
     6481 tgaaattgct tcaaattttt gaaaattcgg caaaatttga tcaaaacagc attttttaga
     6541 agctttttaa attttttcat tgaaaatgct ccaaaattgt gaattttttc ccaaaattga
     6601 cgaaattagt tccaaaaaat gcaatttttt acgattttcc acttaaaaat gactaatttt
     6661 ctataatttt tcagccaaca atattgggcg tcaaatggtt gccgtctacc ttcaggatgt
     6721 gaatgataat ggacccgaac cgtataccgt accgagacca tgtattttcc gcgaaaatac
     6781 tcctgtaaat caactcggaa cttgtgaaat tcgcgccacg gatagagata ctgcgtgggt
     6841 tttttttgga aatttaaatt tggccaaaat tgacctaaaa atctggattt ttgagcaaaa
     6901 atggagaaaa atgtgtcatt tttgggcaaa attgaccaaa aattggccga aaattgcttg
     6961 caattagcct aaattgtgaa ttttggtcaa atgtgaaaaa ttgccaaaaa tttgtgattg
     7021 acaaaaaaaa cggcgaattt tttaaaaaag tgcgaaattt tccaaaaaat ttcgatgttt
     7081 ttcaaaaaga atgtgacttt ttcgataaaa atgtgacttt ttcgataaaa atgtgacttt
     7141 ttcgataaaa atgtgaattt ttcgataaaa atgtgaattt tttcaaaaaa ctgacaattt
     7201 ttcaaaaaaa tgtgaatttt tttttaaacg cgtattttcc aaaaaaaagc gattttttct
     7261 ataaaaatct cgattttttt caaaaaagtg caattttcca caaaaatctg tgaatttttc
     7321 gaaaaactgc gtatttttca aaaaaagaag cctttttttt ttcgaaaaac gtcgaatttt
     7381 ttgaaaaaga aacggtgaaa tttcaaaaaa aaaatttatt tattgaaaat aaaacgaatt
     7441 tttagaaaaa gtgcaaattt aaaaaaaaac ggcgaatttt tgcccaaaaa atcctaattt
     7501 ttgaggctcc cagactacaa actacacgtt ttttcccaac aaaaaaatcc ccaaattttt
     7561 cagtgaattt ggacccccat tcacgatgga agtatcgccc agcttcaaat atagtcaata
     7621 tttgaatgtt atattcaatg cgaacggaga cggtggaaat ggatcaatga ccattacacc
     7681 acttcaagaa tttgaccgtg aagccccagt tcctggaaaa attttggaaa ttccattgat
     7741 tttggcggat cgtgccggcc gacgtaacga ggcttcggtt catgtgatta ttggagattt
     7801 ggtaagaaaa aactagctgg aaatcggcaa aatcgtgttt tttatgttat tacacagtaa
     7861 aaattgatta caaaccatag gaaagtagat ttttcgcaga aatttgagtt tttgattgtt
     7921 ttccggagaa attggcttaa aaagtgcata aaaacgttga attttcagtt tttgagtgtt
     7981 ttcctgtgaa tttggcttta aaaatgaaat cagctttgaa aatggcctga aactgaacat
     8041 ttcttcgaaa atcaatgtat ttttgagcca aaagtgattt ggcagtaaaa attgttcaaa
     8101 attcgtcgaa aacggtgccg gaagcccgaa agcctgaaaa ctgaaggccc ggaagctgaa
     8161 atcccgaaac ctgaaagccc gaaagcatga aaactgaaag cccgaaagct gaaattccga
     8221 aagcccggaa gctgaaagcc cggaagctga aagcccggaa gctgaaagcc cgaaagccct
     8281 aaaggccgaa aaagctgaaa gcccgagagc ccgaaagctt ggagtcccaa aagcccggaa
     8341 gaccgaaagc ccgaaaaatg gcgagtctaa gtcgctgaaa attggatttt ctattgaaaa
     8401 ttccaaatat ttgcacacaa ttaccgcttc tcctcatact cctataactc aagtaatttg
     8461 agtaatagta acaaattagc ggtattcatc aaaagatggt gtgcccgttt tttgtcggtc
     8521 gctcctttta tgcagtaatg tatgtgtgtg tgggtgcgtg cgtcatcgga ttacggtccg
     8581 tttgaccccc ctcctccgaa catgtacgcg gggggggggg gggggggggg ggaaattata
     8641 cgaagaaaga ggagagaaga aaaagagaag acgtcgggtg tcgttaacct agaaaatttt
     8701 gatgtgttcc tcctccacct ctgtcgtttt caagggaact ttttgagagg atttggggtg
     8761 gaaatttggg gaaaactggg atttttatcc acttttgacg gtgaaaaacc gaaaaattgg
     8821 gaaaatccca tttttagacc aattttgacg gtcaaaaacc gaaaatttgg tgaaaattga
     8881 ccagttttga agcttgtgtc gaaatgcacc ataataactt cgtatagcat acattatacg
     8941 aagttatatc ggaattctgg ttgagttttg tgaaaattcg gataaaatcg tcaattttta
     9001 ctcatttttg aaaaatggct tcatttttta ccgaatttac aagaaaaacg ccgaaattga
     9061 gccatttttc ggctttttgg cttgaaaaag tctagttttt gacatttttc atcctcggaa
     9121 gctttttggc tgttgtagtt tgttctctcc acagctgctc cacagctcca aatctcggca
     9181 cactcctgtt caaaaagtca agatccactt gtcaatgcaa atgtgatgag atttatgcaa
     9241 atgtgtagta gagtggtacg catattctgg aataagatgg ctgtgtcctc ttattagcca
     9301 attaggagat gcccccctgc tccgtgagct ggacagacgg acaggacgga gcaaatggat
     9361 ttgtgcaact tccgttccat ccgcgctcgg caattcatta tgcaagaatt cgaattagaa
     9421 gatgattttg ctttgaatta aattctcatg gatttggggg gttgtgaaga tggaagctgg
     9481 aagatccaag ctccaagctt caagctgaaa actccaagct tcaagctcca cgctttaagc
     9541 tccaagctcc tagcttcaag ctccaagctt ccagcttcaa gctccaagct tccagcttca
     9601 agctccaagc ttcaagctgt aaactaccaa ctagagtttc tgtcggctcc ttcacctttt
     9661 atctcggcat ttacctcgtc gttattcaca cactcgcaga catttcatta gaaatgatca
     9721 aagggatgtg ccgtcccaat gcatgcctag aaggtgacag agcgacgaga acaaatagac
     9781 gttcgttccc cttccccctc catcatcaca caaaaaatgt gtatatgcat gagaaatgag
     9841 acgacgaaga attgatggtg taaacagatt tggggtcaga tttgaccccc actaggcagg
     9901 ggacgacgaa ttgatgttct ggctacaaag tacatggaat aatgaacttt gagcatcata
     9961 atatagaagc tgcacaagtt tccagtttga ttgaggctcc agccggctac aaactacaat
    10021 ttgaattgag ccggaaaaac ttgagcttga gcaagttgag catgaaaata tgagttctcc
    10081 agaatgagga attccccaaa aaaagctaaa tttcttaaaa agatcataaa taacactttg
    10141 tattatcgta ctactattat gacatatgcc ctaataatgg gagtttgctt agtcgcttaa
    10201 agaatttcac ggttggttaa cgctacaaac tacagtttaa taaaagtgac gtcaatatta
    10261 atagtttggc tctaataggg ctattcaaat aatgttgcaa aatgtattaa aatacatgtc
    10321 tttatgtaga ttagtacagt tgtgacgtaa tttttctaca ctttttaatt acccggcact
    10381 acttgaataa cccataacag aaacaccatg gtttttaaaa tattatttta aatattgcaa
    10441 tacaatacaa tcttccaaaa cttcaaacac caaaatcaat tcaatttatg ttcagaatga
    10501 caatacaatg cacgatggtc gtatgacaat ccatgtgaat tcctacctgg gacgcctgaa
    10561 agagactgta atcggacgtg tctatgttga tgatgcagac gattgggatc ttggagacaa
    10621 gacgttctct tggaaggata gccgccccgg cttcgagctc tctgacaagg gatccatcac
    10681 gatggctggt gaaatggctg ctggtaccta tacgatgtct gcgaatgttc atgataacgc
    10741 tcgtgacgag gacgctgtcg gttatgtgac tgtgattgtg aatgcggtgc cacaaattgc
    10801 gtttgacaat cagggaagtg ttcagttgtt gattgccgag gagacaccgc tccagttgcc
    10861 ggatgacttt attcgtgccg attcgaatgg acaatcattg atggatacgt tcaaacagga
    10921 gatgacggcg tatatgggtg gagatgttac agttgatgtg ttctccgttc aggtaatggt
    10981 tattttcaat tttcaagtct aatcaatcaa aaatgtttaa aagtgatcct aattaaaaaa
    11041 aaacctaatt aaattaaaaa tcccaacatt ttattgagtt tctcgaattt aatttgaaaa
    11101 tgatgtaaat ttgagcataa agcattaaaa atacacatat aaaatattta gatacaacgg
    11161 tgttaataaa ttgtacataa tatataacgt atatatatat atatgcaata catgtatatg
    11221 tgtatactaa taccgtgaac actaaattct aagaatgcgt attgcacaac atatttgacg
    11281 cgcaaaatat cttgtagcga aaactacagt atctctttaa atgactactg tagcgcttat
    11341 gtcgatttac gggctcgatt tttgaaatga ttgttttttt tttcgaatag tgacattgat
    11401 attccatttt cattattttt tgcttaattt taatattcta tcgataaata aattatttcc
    11461 gtgaatcgac acaagcgcac ggaaataatt tatttatcga tagaatatta aaattgagca
    11521 aaaaataatg aaaatggaat atcaatgtca ctattcgaaa aaaaaaatca tttcaaaaat
    11581 cgagcccgta aatcgacaca agcgctacag tagtcattta gaaagttatt gtagttttcg
    11641 ctgcgagata ttttgcgtgt caattatttt gtgcaatacg cattctctga ttcttttgtg
    11701 tttccattag aagtgtataa tataagtatg agtttttttt ttttaatttt gatactttct
    11761 caattttttg tctaaaattt caaattttcc ccatttttta taggttgatt gggcgagtcg
    11821 gcttggaaga ttggtaatta atatatacat ttttgtatat agttagatag ctaaatagtt
    11881 gtgctctttc tgtgtgattt tgcccgattt ttctcgtcta gaaaatcact ctcttttgca
    11941 cacttgtaga attttccata ttctttttac aacaccgcaa ccaagatttt tcactatttt
    12001 cagtaaattt ttcaatgaaa aatgtgcaaa atgttggtag ttctgcgatt ttgaaaagga
    12061 gaaatatttc tgataattta taggaattaa aaacgtttta aagcatcgga aaattgaaat
    12121 ttgaacgatt ttcgtcaata ttttccccaa aagtatggca atttttgata ttttgaagga
    12181 aaatcacaac tttaccttca gatatttgac tatatcttga attttgttta aaaaaaccaa
    12241 tttttcacga aaattcgaaa aatcttagtt ttttgacaat aaaaacgtga aattttggga
    12301 aactgctaaa agttcttctt tttgaatagc aatagtcaca aaactatacg atttttaggt
    12361 ttaaaatata gaaagaatgc cattttttct agattagact ctatatattt attctttaaa
    12421 atctccattt tcccctaatt tccaattatt ttcaggtcgg aatcgctacc ctccagaccc
    12481 gagatgttcc agtcttgaat gtccgtttca acgctcgtgg ctctacttat cgtgatacag
    12541 ctcaactgaa tggactcatc gcagctcacc gagcagatct tcaacgaaag cttaacgtcg
    12601 aaattgttgg agtcggaatt gatatgtgca agtttacaca gtgtgatgcc ggatgtcaga
    12661 ctctcaactc tgctgactat gatggaattg ttgtatcagc caattcaaca gtgattgtcg
    12721 gagtcaatgc aacatcacgt gatgattgta catgccccgt gtggagagct ccaccggctt
    12781 gtcagcattc cctttgtcat aatgatggtg tgtgtcataa tacgaatcct ggattctttt
    12841 gtgaatgccg taatgatgga ttgaagggag cacgatgcca gggaacaact agaagctttg
    12901 gtggaaacgg atttgcgtgg tataagccga tgccggcttg tacgagcctg aacatctcgt
    12961 ttagctttat gacgacgtac ggtttcgaac taattataga aaaaagcgtt aaaaaattgg
    13021 aaattatcga gagaaaacta tacaaaaatg cgaatttttg aacgaaaaaa cgataaatcc
    13081 gaatgttttt aacgttttca ccgattttgg ttcaaaatac tcgggaattt ttttttgttt
    13141 tgaaaggcca acttttagag caattttcaa aatcaagtac aactgtatca aacaaaaagc
    13201 cgctttctaa acaaaaattc agcttttttc ttttcagtct tttggcatta aaaaaaaacc
    13261 tttgaaatta tgttaaaatc ggatttttga acatttttca tgctttttcc ccaaataact
    13321 atagtcaaaa atatgaaaaa ttttgtaaaa atcacatttt tcaaacaaaa tgccaaattt
    13381 taaacatctc ccgagattta aataacaaaa aaaataggaa ttttgtgata tttttcaaat
    13441 aaaaaaagca aaaactgcga aattgccaaa aagtgtgtag tacacacgca cgggcggcaa
    13501 acgattgttc cggcaaatcg gcaaatcggc aaatggctga aattgaaaaa ttccggcaag
    13561 atgccgattg gccggaaaaa tggaaattcg ccgaaaatca aaatttccgg aaaattgcca
    13621 taatttaaaa tttccggcaa aatgccgatt tgccagaaaa atggaaattt gccgaaaatc
    13681 gaaattttcg gcaaaccgac aaagtaccga aaacgctgaa aattttcgac attttccatt
    13741 ctaattcttg caattttttc agtcaatccg atgctcttct attctacaat ggaccactgg
    13801 aaactcttcg aaatgatact catatcgaat attccgatta cattttcatt caacttcgcg
    13861 gcggccgtat ctcactggaa gtttcaatga atggacaatc gagaagctcg ctggaagtgg
    13921 cttctaccgc cttaaacgat ggaacttggc atgatatttc tgtgaatcag gagggaaaac
    13981 gcgtcgaact cgtcgttgat aattgccgat tcttgggcgc cggcgccgat gattcttcgt
    14041 gtagagccga gttgtataca cctgacgatg atgaacgttt gaatattgtg acacctgtac
    14101 agattggtgg attggctccg ctatccggtc aagactatcc acagacaatt ccacgggccg
    14161 gactaaatgg atgcgtccgc aatttgaatg ttaacggaga tcagtacgat ctggcgacac
    14221 ccgctttcga gcaaaactct gaaaagggtt gtaggctgtg gggagccacg tgtgacagta
    14281 actcagtcga ctcgttgaat cattgcattc atggagactg ttttgcggat gttcagggtt
    14341 cgggtgcgat ggttgccaag tgtgtttgtg atccgggatg gggtggagca cgatgtgaac
    14401 gacgaatgga atggattcaa ttcgcacagg gagcttttat tgaggtgcgg cttagactac
    14461 aaactagaac ttcacgatat gtgaaaatcg ttgattttgg caatttttca gctaactact
    14521 acaagatttt agagctttag accaggggtg tgcggcaaat ctcaaaattt gccgagctcg
    14581 gcaaattcgg caaatctcct ttttcaatat ttgccgagct cggcaaactc ggaaaatatt
    14641 gataattttt gatgtttttt ggaacaccaa aactaccgaa ttcttaacac atctggtttc
    14701 tgaattagtt ccgtgtagta tgtctgctta agcatcaatt ttgtgtcatt ttactaaatt
    14761 tttggcgaaa aaatcaataa ttttagtcaa aattgtactg taaaattttt gacgtgtgcg
    14821 gcaaatttcg aaatttgccg agctcggcaa attcggcaaa tctacttttt tgaaatttgc
    14881 cgtgttcggc aaacggcaaa ttcggcaaat ttgccgcaca cccctgcttt agactataaa
    14941 ctacaatatt attgagcttt agactacaca ctacaatatt tttgagcctt aggctaggaa
    15001 ctacaagatt tttgcgcttt agactacaaa ctacaatatt attgagcttc tgactacaaa
    15061 ctacactttt tttcctactt tatttccaaa aactctccaa ttttcagtac tctccacgca
    15121 ttgcattccc ggaacaagta tccgacattg agcttctctt catttctgga aaagtgaatg
    15181 gagcaccggc ggagctctcg ttcggaacag actcccaaca gagttacgtt tcaacgaatt
    15241 tggaatccgg tcaaaatgga gtcactgccg ccggaaaatt cgatatcgga accggaggac
    15301 gacgtgctcg acaggaactt cgtgtgtcgg aggtgttgct caaggagaat gcgagttatt
    15361 ggctccaatt cacgaggaat ccgactcggg cgagcttgtc gatcgataat gcgtatacgg
    15421 tatctacgca gttggataag ggagaaccat tctcgttgca agttaatcag attacacttg
    15481 gcacacaggg acagaataag ggattccagg tgagagagtt tggacggaaa aatcgaggag
    15541 aactttgaga tttttctcat aaaaattggg atttttgaag tacatgcaag tgttttatat
    15601 attatatata catgtgttat aatactttta tgataatact tttatgataa tacatgtaat
    15661 atatgcgtat tatacatatg tataatacgt ttattatgca tgtattagtt ataaatacgt
    15721 atattatact attatacata ttcgctatta tacatctgta aaaaaaacgc gaattgtgtt
    15781 ttgtacagat gtataatacg catataaatc taaactgtat agtatatacc taatacatgc
    15841 atgtatattt ataaatagtt aaaaataagt cgtgattcat ttattgtaca gatgtgtaat
    15901 actacacaca tgtgtggata agtactacat gcataataaa cctattatac agatgtacaa
    15961 tacacatata atacatctat aatgtatgtt agtataataa aagtattata acacatgtat
    16021 aataattgga tatgcataca tgtataatca ataatcaata tataaaaata tattgagttt
    16081 catgttttgt acagatgcat aatactacac acatgttagt agaatagtat aatacatgta
    16141 ttatatgcgt attatacatg tgtaaaatgc ttttattatg gatgtattta ctatgaacac
    16201 atgtgtagta ttatacatct gtacaaagca cgaatcgcga tttttttaat tattgattat
    16261 atgtacatgt atgcatataa agtattatac atgtattata ataattttat tatatgcatc
    16321 gcattaggaa tatatcatgt attatatgcg tattatgcat ctgtataata ggtttattat
    16381 gcatgtactt atcattatac atcacttgct tagttacttt acttttaaat ctcgatcgat
    16441 gtataatacc acacacatgt tagtataata catatatcat atgcgtatta tacatctgta
    16501 aaatgtattt cttatgcaca catgtgtaat attatacatc tgtacaaaac atgaattgcg
    16561 atctacttat acattcttat acaaactaca atctttgcag ggatgcatcg gaacgtatcg
    16621 ttggtcgaaa cagaatctcc cactgaaacg cggcggagca atggacgaga acgaagaatc
    16681 gattgtctca atttccaaca tggccggagt ccaagacggt tgtgatcttc gaatcacttg
    16741 tgccgacctt ccagccggtt actgtggtgg atcgttcgtc tgtgtcgatt tctggaaggg
    16801 tccattctgt acgtgcaatg atggagccaa cgcgattctc ggtgatgatg gacaagttgt
    16861 cggttgtgga gagacgttgg ccgtgtcgaa actcggaatt agctcaccgg cgattattct
    16921 gattcttgtc tcgttggcgt tgcttatact gttggttatg atgatggttg tgtatacgag
    16981 acgatcgcct ggtgcatttg aaaatgttcg gccggaggag atgaatcgtg ataatttgcg
    17041 gcagtatggt gtggaaggag gtggcgaggc ggataacgat caggtagagt agtagatgct
    17101 acaaactaca aaagttcctg tcaaaaattg gctgaaatcg cctgaaaatg ctttaaattg
    17161 cctgttcaga gccgtttttc tcgcttaaat ttttttaaaa agtgattttc agaattttaa
    17221 ctaaatttga atttttggga tttttttttt tggaaatgga aattacaata aattctaaat
    17281 tctgaagaaa aaaaaatcaa attcaaaaag tgggcgtggc ctatataatt tacgaaaaaa
    17341 atgaattttt aggatttttc ttcttttttt tttaattcaa aaaaaaatta aaagtgggcg
    17401 tggcctacat tacatgcaag aaatttgaat ttttttgatg ttttctgatc tgtttttcga
    17461 aaattccaaa aaaattctga aattaaaaat ttcaaaaatt aaaaattaaa aattcgaaaa
    17521 aagttttttg atgtaaaaaa cgcgaaattc tacggaaatc acccaaaatt tcggttttga
    17581 aacgtttttt tttttcagac tataaactac aaaaaaaaac acactttttt atagtttcta
    17641 gcaatttttg gcaaaaaaca tttgtcaaaa aaagcccaaa aaattgcatg tttgccaaaa
    17701 aacaaaaacc aacgattttt tgccaaaaaa tacctaaaaa gccatttttt ttgtcaaaaa
    17761 accatttttc cgaaaataaa aaccgaaaaa tttttttaca acaaaaaaaa attaaaaacc
    17821 aaaaaaaaat catttttgcc gaaaaaaagt ccaaaacccc catttttcga aataacagcc
    17881 ctgatggcga ctacaaacta caaactacaa actataataa cccccaattt ttttcagtac
    17941 tcaatggccg gcctacgtaa accagtaatg ccactcgaca caggaatggg accagcaatc
    18001 ggaggacacc caccacacta cccaccacgt ggaatggcgc caccaaaaga tgatcatgag
    18061 ctgaactcga agatcaagga tcttgagact gatcagaatg cggcaccgta cgatgaactt
    18121 cggatctacg acgatgagcg ggacaatatt tctgtcgtca cgttggagag tatcgaaagt
    18181 gcccaagcgc ctaaagatcc agccaaacct ccggccaagg cacaagttgt gggatggcca
    18241 ccggtgagat cataccggaa gaacgtgatg gtttcctgcc aaaaatcaag cggtggcccg
    18301 gaggcggcgg cgttcgtgaa gatgtccaag ggagaggaac tcttcaccgg agtcgtccca
    18361 atcctcgtcg agctcgacgg agacgtcaac ggacacaagt tctccgtctc aggagaggga
    18421 gagggagacg ccacctacgg aaagctcacc ctcaagttca tctgcaccac cggaaagctc
    18481 ccagtcccat ggccaaccct cgtcaccacc ttcacttacg gagtccaatg cttctcccgt
    18541 tacccagacc acatgaagcg tcacgacttc ttcaagtccg ccatgccaga gggatacgtc
    18601 caagagcgta ccatcttctt caaggtaagt ttaaacatta attaatacta actaaccctg
    18661 attatttaaa ttttcaggac gacggaaact acaagacccg tgccgaggtc aagttcgagg
    18721 gagacaccct cgtcaaccgt atcgagctca aggtaagttt aaacagttcg gtactaacta
    18781 accatacata tttaaatttt cagggaatcg acttcaagga ggacggaaac atcctcggac
    18841 acaagctcga atacaactac aactcccaca acgtctacat catggccgac aagcaaaaga
    18901 acggaatcaa ggtcaacttc aaggtaagtt taaacatgat tttactaact aactaatctg
    18961 atttaaattt tcagatccgt cacaacatcg aggacggatc tgtccaactc gccgaccact
    19021 accaacaaaa caccccaatc ggagacggac cagtcctcct cccagacaac cactacctct
    19081 ccacccaatc cgccctctcc aaggacccaa acgagaagcg tgaccacatg gtcctcaagg
    19141 agttcgtcac cgctgccgga atcacccacg gaatggacga gctctacaag gtaagtttaa
    19201 aataacttcg tatagcatac attatacgaa gttattttca gggtggcagc ggaggtaccg
    19261 gcggtagtgg aggcacgtaa acgacggact atattatcat ctcttttttt ctgatctttt
    19321 ttcgcgctaa tttttcacaa ttccctttct ctccccacca tctcaatatt ccctgcgata
    19381 ctcgtcaacc ggtgtcaaat cacacacaca caaaaatctg cactttttga ctcctatctg
    19441 ttacctagaa cgggttctgt tttcttgtta tagggccctt tttaccccaa aattgtacac
    19501 attttttatg caagattatg caagattttc taactttttt tccaattttt ttctatccta
    19561 taacaatccc agaattgctt tcgaaattca ttacacacac acactgctca tcttttttca
    19621 attcttacat aatcacaagt acctctacta ctactttttt gagcgaaatt tcacttatat
    19681 atatgtctat ttatatgtat ttcctgttac ccgtttccct cttgccaccc ccacattttg
    19741 tttctttttc tacttttttt tgctgaacat ctactttttc tgaacgggat tcttatatca
    19801 ctccaatctt ttttccaatt tttcacgacc tttttttcat gatgatgata atcaattttg
    19861 aattgatttt tgcaatgaag tttaactttt taaattagct tttttggtct ttaagaattt
    19921 tactttgttt tctcaacttt tgttgatgct aggttatgaa gtggctgaag ctacaaacta
    19981 caaagcttgc gaagtcttga ctaggcatgc gagacgtaac aggagcgcta tccgcccgcc
    20041 tcgccttccc gctgaaccag gagtgaaaaa tatatttata ttgtttgacg aaaaatattt
    20101 tccaaaaact ttagacataa taagtattct gtcgcttgtt ttgagtttta tgttccatgc
    20161 catctaaatt ggtaccctag aaaaaagctt gaaaaaaatt ttgtacgcaa ttgtgaaaat
    20221 gctcgtggtg tttgcgtact tgactaccgt agcccacaca gaaattaatg ctaactagtt
    20281 ttgatttatg tgaaaatttc gttcttgagt gttttatgac taattttgga atctgccagc
    20341 catctggaat gaatgtttaa atcggattat gttggaagat atatttttaa tctggaaaat
    20401 acgccaagat tcaaggtctt ccatgatttt tagaagatat atccaacgtt tgagtcgtta
    20461 ccctccccat cagtcagaag gtcgaccata tttaagggga atatcaggaa agaaaagaat
    20521 aatctcatca attcatcttt taaatgctga aacaaaaatt gtagtgtgat tgtaatagtg
    20581 cctctagctc catcatgaaa tacccctagt ctaatgcatg cagagataga aagagagaaa
    20641 ctgccgattg gctgggcacg ccttttcttt gaaaatggtg gcctcaagag gttttttcgg
    20701 tatttcttag cgtctatcaa aacaagagta tttcgactaa ttccaaatgt tgtgaaaagc
    20761 tatctgctcg aaaaacgtta aaattgcaat tacaatagat aatgtcagta cagaattgtg
    20821 aaagttgcgg aaagttaatt atgaaacaag gatgtcttca aaatgaacgt tggagacgga
    20881 aaacgctact acttcgccag ttcgactgat aaaagcttcg aaagcacttc atattaaaaa
    20941 gaaggatcaa ctttataaaa gcaccaagta ctcccgcggg accacctagt gactctccgt
    21001 ggtattattc ccttcatttt aacataattt tttttgaaaa tactcgtaac acgagctctg
    21061 aatttgaacg aatctgaccg caaaacagaa ttttttcaaa taaaacttaa ttttcgaaca
    21121 agattttgca caaatatttg atgttgcaat tttaattgaa agatgagacc tttatgaata
    21181 gttttagtta ataattttac aatgaaaaaa tatttttctt ggcggcaaaa tcgacaaaaa
    21241 agtaaagtaa caattatcat gtaaaatata ttttggtcaa ttttatgtgt ttttttttgt
    21301 aaatttttct gcggaaaaaa ccaataacga aaaaacaata actcgactgt cggctagcgc
    21361 cgacagccaa cagccgcaca gtcctgtcgg agaggcaagt tatcaaaaag cgatcaactt
    21421 agaacttgta gaacacatta aaaactataa tattcagttt agcctacgtt tttatctttc
    21481 cagatgaggg agttagtgca gccagaagaa ctgcaaaaag taagcaacac aaatgcatgt
    21541 ctaactaccc cgccttgata gataaaaaca gtttttgata tggtctgcaa gttctcagtt
    21601 gatcactttt tgatgttttg cctctccgag tagataggag ttgtcgaagt tgaggtatct
    21661 ataggtattt gcatatgaag aattatatgg attctcatca tggaatacta ttaatcatct
    21721 catttttgtg aaaaacaatg atttaaaaat gttttttcaa actaaaaagc agggttttaa
    21781 tcagatctaa acatttagag ttgttctagt gaagagtttc tgccaccgta atgttttcgg
    21841 tggatttagg catttttcaa caatttcaac gcttgatact atgtaattta tagaaaactg
    21901 acgtttaaaa actgaaatca aacatattga tgcttgaaaa tgttgttttc gcgtagaaag
    21961 tttgtcctac agttaacttg tactagtctg ttcgaaaatc aatgataaat cagccaaaga
    22021 ctaaattttt tcaataagat gttctttaaa tctttttaaa agcatcaatt cttttaatat
    22081 tttatctttt tttccaaatt acatcttgaa aactcgaata attgcaaaat ttcggctcga
    22141 attcatttaa tacggtaaat atgtgatttg agacgctgtg gcaggagaaa taatacttta
    22201 aaaatcattt tttccaataa aagaggtcaa aaatgaactt ttttgtccaa attttggcgc
    22261 cgttgtgtca aacgcttaaa aatgcaaact gtcgtcaata atggcgccca gtacgcaatc
    22321 accgttacgt cagaatgcac ggtttgaagg gtttcaattt ttttcgccgg tatcgcaatg
    22381 tctttcctgt tgtttttttg agaatttatt tgtaaatttt agtgaaagtc caattcccat
    22441 tagaattagt attcagaggc acaaccttcc caagggcttc tggttttccc aggactgtgc
    22501 ggctcttgaa agaaatcgga aaatttttcg gctttcggct tccatctttc ttttcggctc
    22561 tcggtgaaag ttcaaatttt ttctgccctc ggctcgcaaa atgtataaat tttgaggttt
    22621 ttttaaggct tccatgtgag agcggcgcgg cgcctcacgc cggccggcct acgccgtcgc
    22681 cgctcgccgc tttaaaaaaa tttgacgtga attctaatat tttcatttct aataatttgt
    22741 tgaaatttta gaaaaaaaaa ctaaaaaaaa actaataaaa aataagttta cgtgtttttc
    22801 aatgacggcg aaggtggcgg cgtgagtctg tttgaggcgc ctagatggaa gcctagtttt
    22861 tttttcgtta aaaattgaag ccatcagccg acaaaaaggt gtttcggctg tcggctggca
    22921 ccaccagcgg atgtttttat atcagttggc tggtgctacc agccaaaaac tcaaaagttt
    22981 cggctgccag ctggctatgc taacccggag ccgctcag
//
