# Supplementary material for: Caenorhabditis elegans LET-413 Scribble is essential in the epidermis for growth, viability, and directional outgrowth of epithelial seam cells
Source: PLoS Genet. 2021 Oct 21;17(10):e1009856. doi: 10.1371/journal.pgen.1009856 (PMC8570498; doi:10.1371/journal.pgen.1009856)
Supplement: S1 File — This.zip file contains DNA files of the genomic regions of all CRISPR engineered loci, of plasmids used as PCR templates for the generation of repair templates, and of dominant active and dominant negative constructs of CED-10 and CDC-42. Files are present in two formats: a binary SnapGene file, which can be opened with the SnapGene viewer, and a text-based Genbank file, which is compatible with all text editors but contains less extensive feature formatting. (ZIP) [file pgen.1009856.s008.zip › Supplemental File 2 - DNA files/Genbank format/pJJS001 pBSK mIAA7 GFP linker.gb]

LOCUS       Exported                4029 bp DNA     circular SYN 13-SEP-2021
DEFINITION  synthetic circular DNA
ACCESSION   .
VERSION     .
KEYWORDS    .
SOURCE      synthetic DNA construct
  ORGANISM  synthetic DNA construct
REFERENCE   1  (bases 1 to 4029)
  AUTHORS   .
  TITLE     Direct Submission
  JOURNAL   Exported Sep 21, 2021 from SnapGene 5.3.2
            https://www.snapgene.com
FEATURES             Location/Qualifiers
     source          1..4029
                     /organism="synthetic DNA construct"
                     /mol_type="other DNA"
     rep_origin      complement(135..441)
                     /direction=LEFT
                     /label=f1_origin
     misc_feature    complement(459..614)
                     /label=lacZ_a
     promoter        626..644
                     /label=T7_promoter
     primer_bind     complement(631..653)
                     /label=oRS023 pBSK Acc65I GA Rv
     primer_bind     634..671
                     /label=oJJS023_pBSK-mIAA7_F1
     misc_feature    654..656
                     /label=Start
     CDS             join(657..764,816..911)
                     /codon_start=1
                     /label=mIAA7
                     /translation="GFSETVDLMLNLQSNKEGSVDLKNVSAVPKEKTTLKDPSKPPAKA
                     QVVGWPPVRNYRKNMMTQQKTSS"
     primer_bind     657..675
                     /label=oRS792 Sp9 dlg-1 mIAA GFP F
     primer_bind     657..673
                     /label=oJJS044_PAR-6_mIAA7_eGFP_RT_F1
     primer_bind     657..673
                     /label=oJJS036_mIAA7_eGFP_DLG1_F1
     primer_bind     657..673
                     /label=oJJS056_SAX-7_mIAA7_eGFP_RT_F1
     primer_bind     complement(894..921)
                     /label=oJJS024_mIAA7-FP_R1
     primer_bind     902..930
                     /label=oJJS031_mIAA7-eGFP_F1
     CDS             912..1780
                     /codon_start=1
                     /label=GFP cai 1.0
                     /translation="MSKGEELFTGVVPILVELDGDVNGHKFSVSGEGEGDATYGKLTLK
                     FICTTGKLPVPWPTLVTTFTYGVQCFSRYPDHMKRHDFFKSAMPEGYVQERTIFFKVSL
                     NIN*Y*LTLII*IFRTTETTRPVPRSSSRETPSSTVSSSR*V*TVRY*LTIHI*IFRES
                     TSRRTETSSDTSSNTTTTPTTSTSWPTSKRTESRSTSR*V*T*FY*LTNLI*IFRSVTT
                     SRTDLSNSPTTTNKTPQSETDQSSSQTTTTSPPNPPSPRTQTRSVTTWSSRSSSPLPES
                     PTEWTSST"
     primer_bind     complement(1759..1780)
                     /label=oRS793 Sp9 dlg-1 mIAA7 GFP R
     primer_bind     complement(1761..1808)
                     /label=oJJS032_FP-Link_R1
     primer_bind     complement(1761..1780)
                     /label=oJJS057_SAX-7_mIAA7_eGFP_RT_R1
     primer_bind     complement(1761..1780)
                     /label=oJJS037_mIAA7_eGFP_DLG1_R1
     primer_bind     complement(1761..1780)
                     /label=oJJS045_PAR-6_mIAA7_eGFP_RT_R1
     misc_feature    1781..1816
                     /label=N-tag Linker
     primer_bind     1789..1840
                     /label=oJJS033_Link-pBSK_F1
     promoter        complement(1840..1859)
                     /label=T3_promoter
     promoter        complement(1929..1958)
                     /label=lac_promoter
     gene            complement(3041..3901)
                     /label=Ampicillin
     promoter        complement(3943..3971)
                     /label=AmpR_promoter
ORIGIN
        1 ctaaattgta agcgttaata ttttgttaaa attcgcgtta aatttttgtt aaatcagctc
       61 attttttaac caataggccg aaatcggcaa aatcccttat aaatcaaaag aatagaccga
      121 gatagggttg agtgttgttc cagtttggaa caagagtcca ctattaaaga acgtggactc
      181 caacgtcaaa gggcgaaaaa ccgtctatca gggcgatggc ccactacgtg aaccatcacc
      241 ctaatcaagt tttttggggt cgaggtgccg taaagcacta aatcggaacc ctaaagggag
      301 cccccgattt agagcttgac ggggaaagcc ggcgaacgtg gcgagaaagg aagggaagaa
      361 agcgaaagga gcgggcgcta gggcgctggc aagtgtagcg gtcacgctgc gcgtaaccac
      421 cacacccgcc gcgcttaatg cgccgctaca gggcgcgtcc cattcgccat tcaggctgcg
      481 caactgttgg gaagggcgat cggtgcgggc ctcttcgcta ttacgccagc tggcgaaagg
      541 gggatgtgct gcaaggcgat taagttgggt aacgccaggg ttttcccagt cacgacgttg
      601 taaaacgacg gccagtgagc gcgcgtaata cgactcacta tagggcgaat tggatgggat
      661 tctccgagac cgtcgacctc atgctcaacc tccaatccaa caaggaggga tccgtcgacc
      721 tcaagaacgt ctccgccgtc ccaaaggaga agaccaccct caaggtaagt ttaaacatat
      781 atatactaac taaccctgat tatttaaatt ttcaggaccc atccaagcca ccagccaagg
      841 cccaagtcgt cggatggcca ccagtccgta actaccgtaa gaacatgatg acccaacaaa
      901 agacctcctc catgtccaag ggagaggaac tcttcaccgg agtcgtccca atcctcgtcg
      961 agctcgacgg agacgtcaac ggacacaagt tctccgtctc aggagaggga gagggagacg
     1021 ccacctacgg aaagctcacc ctcaagttca tctgcaccac cggaaagctc ccagtcccat
     1081 ggccaaccct cgtcaccacc ttcacttacg gagtccaatg cttctcccgt tacccagacc
     1141 acatgaagcg tcacgacttc ttcaagtccg ccatgccaga gggatacgtc caagagcgta
     1201 ccatcttctt caaggtaagt ttaaacatta attaatacta actaaccctg attatttaaa
     1261 ttttcaggac gacggaaact acaagacccg tgccgaggtc aagttcgagg gagacaccct
     1321 cgtcaaccgt atcgagctca aggtaagttt aaacagttcg gtactaacta accatacata
     1381 tttaaatttt cagggaatcg acttcaagga ggacggaaac atcctcggac acaagctcga
     1441 atacaactac aactcccaca acgtctacat catggccgac aagcaaaaga acggaatcaa
     1501 ggtcaacttc aaggtaagtt taaacatgat tttactaact aactaatctg atttaaattt
     1561 tcagatccgt cacaacatcg aggacggatc tgtccaactc gccgaccact accaacaaaa
     1621 caccccaatc ggagacggac cagtcctcct cccagacaac cactacctct ccacccaatc
     1681 cgccctctcc aaggacccaa acgagaagcg tgaccacatg gtcctcaagg agttcgtcac
     1741 cgctgccgga atcacccacg gaatggacga gctctacaag ggcagcggtg gcagtggagg
     1801 taccggcgga agcggtgcgg tggagctcca gcttttgttc cctttagtga gggttaattg
     1861 cgcgcttggc gtaatcatgg tcatagctgt ttcctgtgtg aaattgttat ccgctcacaa
     1921 ttccacacaa catacgagcc ggaagcataa agtgtaaagc ctggggtgcc taatgagtga
     1981 gctaactcac attaattgcg ttgcgctcac tgcccgcttt ccagtcggga aacctgtcgt
     2041 gccagctgca ttaatgaatc ggccaacgcg cggggagagg cggtttgcgt attgggcgct
     2101 cttccgcttc ctcgctcact gactcgctgc gctcggtcgt tcggctgcgg cgagcggtat
     2161 cagctcactc aaaggcggta atacggttat ccacagaatc aggggataac gcaggaaaga
     2221 acatgtgagc aaaaggccag caaaaggcca ggaaccgtaa aaaggccgcg ttgctggcgt
     2281 ttttccatag gctccgcccc cctgacgagc atcacaaaaa tcgacgctca agtcagaggt
     2341 ggcgaaaccc gacaggacta taaagatacc aggcgtttcc ccctggaagc tccctcgtgc
     2401 gctctcctgt tccgaccctg ccgcttaccg gatacctgtc cgcctttctc ccttcgggaa
     2461 gcgtggcgct ttctcatagc tcacgctgta ggtatctcag ttcggtgtag gtcgttcgct
     2521 ccaagctggg ctgtgtgcac gaaccccccg ttcagcccga ccgctgcgcc ttatccggta
     2581 actatcgtct tgagtccaac ccggtaagac acgacttatc gccactggca gcagccactg
     2641 gtaacaggat tagcagagcg aggtatgtag gcggtgctac agagttcttg aagtggtggc
     2701 ctaactacgg ctacactaga aggacagtat ttggtatctg cgctctgctg aagccagtta
     2761 ccttcggaaa aagagttggt agctcttgat ccggcaaaca aaccaccgct ggtagcggtg
     2821 gtttttttgt ttgcaagcag cagattacgc gcagaaaaaa aggatctcaa gaagatcctt
     2881 tgatcttttc tacggggtct gacgctcagt ggaacgaaaa ctcacgttaa gggattttgg
     2941 tcatgagatt atcaaaaagg atcttcacct agatcctttt aaattaaaaa tgaagtttta
     3001 aatcaatcta aagtatatat gagtaaactt ggtctgacag ttaccaatgc ttaatcagtg
     3061 aggcacctat ctcagcgatc tgtctatttc gttcatccat agttgcctga ctccccgtcg
     3121 tgtagataac tacgatacgg gagggcttac catctggccc cagtgctgca atgataccgc
     3181 gagacccacg ctcaccggct ccagatttat cagcaataaa ccagccagcc ggaagggccg
     3241 agcgcagaag tggtcctgca actttatccg cctccatcca gtctattaat tgttgccggg
     3301 aagctagagt aagtagttcg ccagttaata gtttgcgcaa cgttgttgcc attgctacag
     3361 gcatcgtggt gtcacgctcg tcgtttggta tggcttcatt cagctccggt tcccaacgat
     3421 caaggcgagt tacatgatcc cccatgttgt gcaaaaaagc ggttagctcc ttcggtcctc
     3481 cgatcgttgt cagaagtaag ttggccgcag tgttatcact catggttatg gcagcactgc
     3541 ataattctct tactgtcatg ccatccgtaa gatgcttttc tgtgactggt gagtactcaa
     3601 ccaagtcatt ctgagaatag tgtatgcggc gaccgagttg ctcttgcccg gcgtcaatac
     3661 gggataatac cgcgccacat agcagaactt taaaagtgct catcattgga aaacgttctt
     3721 cggggcgaaa actctcaagg atcttaccgc tgttgagatc cagttcgatg taacccactc
     3781 gtgcacccaa ctgatcttca gcatctttta ctttcaccag cgtttctggg tgagcaaaaa
     3841 caggaaggca aaatgccgca aaaaagggaa taagggcgac acggaaatgt tgaatactca
     3901 tactcttcct ttttcaatat tattgaagca tttatcaggg ttattgtctc atgagcggat
     3961 acatatttga atgtatttag aaaaataaac aaataggggt tccgcgcaca tttccccgaa
     4021 aagtgccac
//
