# Supplementary material for: Caenorhabditis elegans LET-413 Scribble is essential in the epidermis for growth, viability, and directional outgrowth of epithelial seam cells
Source: PLoS Genet. 2021 Oct 21;17(10):e1009856. doi: 10.1371/journal.pgen.1009856 (PMC8570498; doi:10.1371/journal.pgen.1009856)
Supplement: S1 File — This.zip file contains DNA files of the genomic regions of all CRISPR engineered loci, of plasmids used as PCR templates for the generation of repair templates, and of dominant active and dominant negative constructs of CED-10 and CDC-42. Files are present in two formats: a binary SnapGene file, which can be opened with the SnapGene viewer, and a text-based Genbank file, which is compatible with all text editors but contains less extensive feature formatting. (ZIP) [file pgen.1009856.s008.zip › Supplemental File 2 - DNA files/Genbank format/pRS066 pBSK mCherry tbb-2.gb]

LOCUS       Exported                6795 bp DNA     circular SYN 09-JUN-2021
DEFINITION  synthetic circular DNA
ACCESSION   .
VERSION     .
KEYWORDS    .
SOURCE      synthetic DNA construct
  ORGANISM  synthetic DNA construct
REFERENCE   1  (bases 1 to 6795)
  AUTHORS   .
  TITLE     Direct Submission
  JOURNAL   Exported Sep 21, 2021 from SnapGene 5.3.2
            https://www.snapgene.com
FEATURES             Location/Qualifiers
     source          1..6795
                     /organism="synthetic DNA construct"
                     /mol_type="other DNA"
     rep_origin      complement(12..452)
                     /direction=LEFT
                     /label=F1 ori
     rep_origin      24..330
                     /label=F1 ori
                     /label=F1 ori(1)
     CDS             complement(463..531)
                     /label=LacZ alpha
     primer_bind     602..619
                     /label=M13-fwd
     primer_bind     626..645
                     /label=T7
     misc_feature    653
                     /label=hiertussen
     misc_feature    654..675
                     /label=Primer F1
     misc_feature    2144..2171
                     /label=Primer R1
     primer_bind     2171..2190
                     /label=Primer 1
     misc_feature    join(2172..2324,2376..2597,2649..2856,2908..3029)
                     /label=mCherry cai 0.99
     misc_feature    2172..2191
                     /label=Primer F2
     misc_feature    3007..3029
                     /label=Primer R2
     primer_bind     complement(3007..3029)
                     /label=Primer 2
     misc_feature    3030..3041
                     /label=4xgly linker
     misc_feature    join(3042..3049,3051..3055,3057..3061,3063..3067)
                     /label=tbb-2
     misc_feature    3042..3067
                     /label=Primer F3
     misc_feature    join(3048..3049,3051..3055,3057..3061,3063..3067,
                     3069..3070)
                     /label=gRNA tbb-2 26
     misc_feature    3050
                     /label=New Feature
                     /label=New Feature(1)
     misc_feature    3056
                     /label=mutated
     misc_feature    3056
                     /label=New Feature
     misc_feature    3062
                     /label=mutated
                     /label=mutated(1)
     misc_feature    3068..3070
                     /label=PAM
     misc_feature    3069..4541
                     /label=tbb-2
                     /label=tbb-2(2)
     misc_feature    4521..4541
                     /label=Primer R3
     misc_feature    4542..4585
                     /label=tbb-2
                     /label=tbb-2(1)
     misc_feature    4563..4585
                     /label=New Feature
                     /label=New Feature(2)
     misc_feature    4586
                     /label=hiertussen
                     /label=hiertussen(1)
     primer_bind     complement(4608..4627)
                     /label=T3
     primer_bind     complement(4645..4665)
                     /label=M13-rev
     misc_binding    complement(4671..4693)
                     /label=LacO
     rep_origin      complement(5033..5715)
                     /direction=LEFT
                     /label=ColE1 origin
     CDS             complement(5813..6472)
                     /label=AmpR
ORIGIN
        1 cacctgacgc gccctgtagc ggcgcattaa gcgcggcggg tgtggtggtt acgcgcagcg
       61 tgaccgctac acttgccagc gccctagcgc ccgctccttt cgctttcttc ccttcctttc
      121 tcgccacgtt cgccggcttt ccccgtcaag ctctaaatcg ggggctccct ttagggttcc
      181 gatttagtgc tttacggcac ctcgacccca aaaaacttga ttagggtgat ggttcacgta
      241 gtgggccatc gccctgatag acggtttttc gccctttgac gttggagtcc acgttcttta
      301 atagtggact cttgttccaa actggaacaa cactcaaccc tatctcggtc tattcttttg
      361 atttataagg gattttgccg atttcggcct attggttaaa aaatgagctg atttaacaaa
      421 aatttaacgc gaattttaac aaaatattaa cgcttacaat ttccattcgc cattcaggct
      481 gcgcaactgt tgggaagggc gatcggtgcg ggcctcttcg ctattacgcc agctggcgaa
      541 agggggatgt gctgcaaggc gattaagttg ggtaacgcca gggttttccc agtcacgacg
      601 ttgtaaaacg acggccagtg aattgtaata cgactcacta tagggcgaat tggtgtccat
      661 ccgaaacata gagggcgcgg agagaaaaac gacgggagaa gggagggaag cacgggcggc
      721 gccagtctct atgtttctcg cttggtataa tgtgtctcat cgacaacgga aagtgggggt
      781 aagagtagag ctctttttcg tccccagcgc cgacacacga cccttaactc gacttttttc
      841 gtcagttatt tcttggaatt tttttttgaa gcttcccgtt gatttggatt gtattttaaa
      901 atcgttatcc aaccagcaac tgatctagat agtacccatt aacattgtct cctggcgcgt
      961 gtactacggt aattgacctt tctctgactg gctgcatgtg tgacgaagta ttggctgcat
     1021 atgtatcgta ttgtataggc gaccccaagc cgattgtcac tgccacgtca tctccgtttc
     1081 tcttttctcc gcaattctca attcaccacc accgcagccg tcaacagggg tacgatttcc
     1141 atcgcattga actagttttt gtccctcgtt tttcttcacg gttcgtcttc atctctttta
     1201 ttctgaaggc ttttcaaagc tgcaggcccc cagcacattt cattcggttc ccataggatt
     1261 actgcgcgcc aagcggcatc tccctctcta ccccaaacca atagcaccaa attgcacccg
     1321 atgaaaagcc atctgtgtcg tgtgctctat ctccttctgc caaacctagt ggtgacacgc
     1381 aaaacaaatg gattaagcaa aaagagaggg aattgatgga cattttgtgt atgtttcgca
     1441 atagatttgc ctctgctctc ttcctcttca cccattctac ccatatctgc atatttcgca
     1501 atagtctatt cgatttcacc accctttgca gtccaacaac gactgctgcc ccagtggcca
     1561 ctgcggtttt taatgcgagc gggcgccgcg cgccccgtgt tctcgcgatt atcgatccga
     1621 atgcacacag cgtcggacac aactgcgccc gacccgcctc ttcttcgtct ccattccata
     1681 catcccaaga gctgcatgtc tgctcctaca acgtcctttt gtttcctttt tggggtagcg
     1741 attatgaaaa gtgggctcat tttagagcaa atagaaaggt acttgcgctg aaatttttat
     1801 cgaaagtagt taatttcgga gtgcaataaa ctagaatcaa cctatataga atagaaaaga
     1861 atcaccaatt aaacatctct tatatttttc aaggtaacct tattcaacct tattcctaat
     1921 tcgtctttta atttcttatt ttcgccgtga atcatttaat ttcagagcac aataaactag
     1981 aatcaaatca ccaattaaac atctctcaaa tttcaatgta ttaaaaaaac ttactccttt
     2041 aattttaaat ttttgccgtg aatcattgct tttcaatatc gaccatgacg tgttctcttt
     2101 cttttgttat tttccttcat cttctctatc taaatatagt ttttcaattc attacgacct
     2161 tttcagcaaa aatgtccaag ggagaggagg acaacatggc catcatcaag gagttcatgc
     2221 gtttcaaggt ccacatggag ggatcagtca acggacacga gttcgagatc gagggagagg
     2281 gagagggacg tccatacgag ggaacccaaa ccgccaagct caaggtaagt ttaaacatat
     2341 atatactaac taaccctgat tatttaaatt ttcaggtcac caagggagga ccactcccat
     2401 tcgcctggga catcctctcc ccacaattca tgtacggatc aaaggcctac gtcaagcacc
     2461 cagccgacat cccagactac ctcaagctct ccttcccaga gggattcaag tgggagcgtg
     2521 tcatgaactt cgaggacgga ggagtcgtca ccgtcaccca agactcctcc ctccaagacg
     2581 gagagttcat ctacaaggta agtttaaaca gttcggtact aactaaccat acatatttaa
     2641 attttcaggt caagctccgt ggaaccaact tcccatccga cggaccagtc atgcaaaaga
     2701 agaccatggg atgggaggcc tcctccgagc gtatgtaccc agaggacgga gccctcaagg
     2761 gagagatcaa gcaacgtctc aagctcaagg acggaggaca ctacgacgcc gaggtcaaga
     2821 ccacctacaa ggccaagaag ccagtccaac tcccaggtaa gtttaaacat gattttacta
     2881 actaactaat ctgatttaaa ttttcaggag cctacaacgt caacatcaag ctcgacatca
     2941 cctcccacaa cgaggactac accatcgtcg agcaatacga gcgtgccgag ggacgtcact
     3001 ccaccggagg aatggacgag ctctacaagg gcggtggggg aatgagagaa atcgttcacg
     3061 ttcaagccgg acaatgcgga aaccaaatcg gatccaaatt ctgggaggtc atctccgacg
     3121 agcacggaat ccagccagac ggaaccttca agggagagac ggatctccag cttgagcgca
     3181 ttgacgtcta ctacaacgaa gccaacagtg agtttttaaa attttctgga gatttcgaaa
     3241 tcgtttagtt ggaatgatta attaattaaa ttttttcaga cggaaagtat gtgccacgcg
     3301 ccgtgttggt cgatctcgaa ccaggaacca tggattctgt ccgctctgga ccattcggcc
     3361 agctgttccg tcctgacaac tttgtgttcg gacaaagcgg agccggaaac aactgggcca
     3421 agggtcacta cacagaagga gctgagcttg tcgacaatgt gcttgacgtg atccgcaagg
     3481 aagccgaagg atgcgattgt cttcaaggat tccaactcac tcactctctc ggaggaggaa
     3541 ccggatctgg aatgggaaca cttctcatct ccaaaatccg cgaagagtac ccagacagaa
     3601 tcatgagctc attctcggtt gtaccatcgc caaaggtgtc cgacacagtt gtagaaccat
     3661 acaatgccac cctctccgtc caccagcttg ttgagaacac cgatgagacc tactgcattg
     3721 acaacgaggc cctctacgac atctgctacc gtaccctcaa actcaccaac ccaacctacg
     3781 gtgatttgaa ccatcttggt aagttattat ttcttgttca agtttaagtt atgcacaagt
     3841 tacccaaatt gaaacctaat aattacaatt ttcagtatcc ctcaccatgt ccggagttac
     3901 cacctgtctc cgattcccag gacagctcaa tgccgatctc cgcaagcttg ccgtcaacat
     3961 ggttccattc ccacgtcttc acttcttcat gccaggattc gcaccacttt ccgccaaggg
     4021 aacccaggct taccgtgccc ttaccgtcgc cgagctcacc caacaaatgt tcgatgccaa
     4081 gaacatgatg gctgcctgtg acccaagaca cggacgttac ctgaccgtgg ccgctatgtt
     4141 ccgtggacgc atgtcgatga gagaggttga cgagcaaatg ctcaacgttc agaacaagaa
     4201 ctcgtcctac ttcgtcgaat ggatcccgaa caacgtcaag accgccgttt gtgacatccc
     4261 accaagagga ctcaagatgg ctgccacctt cgttggaaac tcgaccgcta tccaagagct
     4321 tttcaagcgt atctcagagc agttcactgg taagaaattt gaaactatca tccagtatca
     4381 gttttaaaaa cgttattttt tcagctatgt tccgccgcaa ggctttcctc cattggtaca
     4441 ctggagaagg aatggacgag atggagttca ccgaagccga gagcaacatg aacgatctca
     4501 tctcagaata ccaacaatac caagaagcaa ctgccgaaga cgacgtcgac ggatacgctg
     4561 agggagaagc tggagagact tacgagcggt ggagctccag cttttgttcc ctttagtgag
     4621 ggttaatttc gagcttggcg taatcatggt catagctgtt tcctgtgtga aattgttatc
     4681 cgctcacaat tccacacaac atacgagccg gaagcataaa gtgtaaagcc tggggtgcct
     4741 aatgagtgag ctaactcaca ttaattgcgt tgcgctcact gcccgctttc cagtcgggaa
     4801 acctgtcgtg ccagctgcat taatgaatcg gccaacgcgc ggggagaggc ggtttgcgta
     4861 ttgggcgctc ttccgcttcc tcgctcactg actcgctgcg ctcggtcgtt cggctgcggc
     4921 gagcggtatc agctcactca aaggcggtaa tacggttatc cacagaatca ggggataacg
     4981 caggaaagaa catgtgagca aaaggccagc aaaaggccag gaaccgtaaa aaggccgcgt
     5041 tgctggcgtt tttccatagg ctccgccccc ctgacgagca tcacaaaaat cgacgctcaa
     5101 gtcagaggtg gcgaaacccg acaggactat aaagatacca ggcgtttccc cctggaagct
     5161 ccctcgtgcg ctctcctgtt ccgaccctgc cgcttaccgg atacctgtcc gcctttctcc
     5221 cttcgggaag cgtggcgctt tctcatagct cacgctgtag gtatctcagt tcggtgtagg
     5281 tcgttcgctc caagctgggc tgtgtgcacg aaccccccgt tcagcccgac cgctgcgcct
     5341 tatccggtaa ctatcgtctt gagtccaacc cggtaagaca cgacttatcg ccactggcag
     5401 cagccactgg taacaggatt agcagagcga ggtatgtagg cggtgctaca gagttcttga
     5461 agtggtggcc taactacggc tacactagaa ggacagtatt tggtatctgc gctctgctga
     5521 agccagttac cttcggaaaa agagttggta gctcttgatc cggcaaacaa accaccgctg
     5581 gtagcggtgg tttttttgtt tgcaagcagc agattacgcg cagaaaaaaa ggatctcaag
     5641 aagatccttt gatcttttct acggggtctg acgctcagtg gaacgaaaac tcacgttaag
     5701 ggattttggt catgagatta tcaaaaagga tcttcaccta gatcctttta aattaaaaat
     5761 gaagttttaa atcaatctaa agtatatatg agtaaacttg gtctgacagt taccaatgct
     5821 taatcagtga ggcacctatc tcagcgatct gtctatttcg ttcatccata gttgcctgac
     5881 tccccgtcgt gtagataact acgatacggg agggcttacc atctggcccc agtgctgcaa
     5941 tgataccgcg agacccacgc tcaccggctc cagatttatc agcaataaac cagccagccg
     6001 gaagggccga gcgcagaagt ggtcctgcaa ctttatccgc ctccatccag tctattaatt
     6061 gttgccggga agctagagta agtagttcgc cagttaatag tttgcgcaac gttgttgcca
     6121 ttgctacagg catcgtggtg tcacgctcgt cgtttggtat ggcttcattc agctccggtt
     6181 cccaacgatc aaggcgagtt acatgatccc ccatgttgtg caaaaaagcg gttagctcct
     6241 tcggtcctcc gatcgttgtc agaagtaagt tggccgcagt gttatcactc atggttatgg
     6301 cagcactgca taattctctt actgtcatgc catccgtaag atgcttttct gtgactggtg
     6361 agtactcaac caagtcattc tgagaatagt gtatgcggcg accgagttgc tcttgcccgg
     6421 cgtcaatacg ggataatacc gcgccacata gcagaacttt aaaagtgctc atcattggaa
     6481 aacgttcttc ggggcgaaaa ctctcaagga tcttaccgct gttgagatcc agttcgatgt
     6541 aacccactcg tgcacccaac tgatcttcag catcttttac tttcaccagc gtttctgggt
     6601 gagcaaaaac aggaaggcaa aatgccgcaa aaaagggaat aagggcgaca cggaaatgtt
     6661 gaatactcat actcttcctt tttcaatatt attgaagcat ttatcagggt tattgtctca
     6721 tgagcggata catatttgaa tgtatttaga aaaataaaca aataggggtt ccgcgcacat
     6781 ttccccgaaa agtgc
//
