# Supplementary material for: Caenorhabditis elegans LET-413 Scribble is essential in the epidermis for growth, viability, and directional outgrowth of epithelial seam cells
Source: PLoS Genet. 2021 Oct 21;17(10):e1009856. doi: 10.1371/journal.pgen.1009856 (PMC8570498; doi:10.1371/journal.pgen.1009856)
Supplement: S1 File — This.zip file contains DNA files of the genomic regions of all CRISPR engineered loci, of plasmids used as PCR templates for the generation of repair templates, and of dominant active and dominant negative constructs of CED-10 and CDC-42. Files are present in two formats: a binary SnapGene file, which can be opened with the SnapGene viewer, and a text-based Genbank file, which is compatible with all text editors but contains less extensive feature formatting. (ZIP) [file pgen.1009856.s008.zip › Supplemental File 2 - DNA files/Genbank format/pRS179 CDC-42(T17N).gb]

LOCUS       Exported                7407 bp DNA     circular SYN 02-APR-2021
DEFINITION  synthetic circular DNA
ACCESSION   .
VERSION     .
KEYWORDS    pRS179 - Pwrt-2::TagBFP::cdc-42(T17N) dominant negative
SOURCE      synthetic DNA construct
  ORGANISM  synthetic DNA construct
REFERENCE   1  (bases 1 to 7407)
  AUTHORS   .
  TITLE     Direct Submission
  JOURNAL   Exported Sep 21, 2021 from SnapGene 5.3.2
            https://www.snapgene.com
FEATURES             Location/Qualifiers
     source          1..7407
                     /organism="synthetic DNA construct"
                     /mol_type="other DNA"
     source          665..2304
                     /organism="synthetic DNA construct"
                     /mol_type="other DNA"
     misc_binding    65..87
                     /label=LacO
                     /note="ApEinfo_fwdcolor=#84b0dc
                     ApEinfo_revcolor=#84b0dc"
     primer_bind     93..113
                     /label=M13-rev
                     /note="ApEinfo_fwdcolor=#85dae9
                     ApEinfo_revcolor=#85dae9"
     primer_bind     131..150
                     /label=T3
                     /note="ApEinfo_fwdcolor=#85dae9
                     ApEinfo_revcolor=#85dae9"
     misc_feature    210..212
                     /label=GG overlap site
                     /note="ApEinfo_fwdcolor=#85dae9
                     ApEinfo_revcolor=#85dae9"
     misc_feature    213..652
                     /label=cxTi10816 LHA
                     /label=LHA?
                     /note="ApEinfo_fwdcolor=#ff9ccd
                     ApEinfo_revcolor=#ff9ccd"
     misc_feature    662..664
                     /label=GCG overlap
                     /note="ApEinfo_fwdcolor=#85dae9
                     ApEinfo_revcolor=#85dae9"
     misc_feature    665..2304
                     /label=pWrt-2
                     /note="pWrt-2"
                     /note="ApEinfo_fwdcolor=#ffef86ApEinfo_revcolor=#ffef86"
     CDS             join(2308..2628,2680..2931)
                     /codon_start=1
                     /label=cdc-42 DN cai 1
                     /translation="MQTIKCVVVGDGAVGKNCLLISYTTNKFPSEYVPTVFDNYAVTVM
                     IGGEPYTLGLFDTAGQEDYDRLRPLSYPQTDVFLVCFSVVAPASFENVREKWVPEISHH
                     CSKTPFLLVGTQVDLRDDPGMLEKLAKNKQKPVSTDVGEKLAKELKAVKYVECSALTQK
                     GLKNVFDEAILAALDPPQQEKKKKCNIL"
     variation       2356..2358
                     /label=T17N
     CDS             2932..3000
                     /codon_start=1
                     /label=F2A codon optimized
                     /translation="PVKQTLNFDLLKLAGDVESNPGP"
     CDS             join(3001..3204,3256..3414,3466..3630,3682..3855)
                     /codon_start=1
                     /label=mTagBFP2-C1
                     /translation="MVSELIKENMHMKLYMEGTVDNHHFKCTSEGEGKPYEGTQTMRIK
                     VVEGGPLPFAFDILATSFLYGSKTFINHTQGIPDFFKQSFPEGFTWERVTTYEDGGVLT
                     ATQDTSLQDGCLIYNVKIRGVNFTSNGPVMQKKTLGWEAFTETLYPADGGLEGRNDMAL
                     KLVGGSHLIANAKTTYRSKKPAKNLKMPGVYYVDYRLERIKEANNETYVEQHEVAVARY
                     CDLPSKLGHKLN"
     CDS             3856..3882
                     /codon_start=1
                     /label=cMyc NLS
                     /translation="PAAKRVKLD"
     CDS             3883..3885
                     /codon_start=1
                     /label=STOP
                     /translation=""
     3'UTR           3886..4217
                     /label=tbb-2 3'UTR
                     /note="ApEinfo_fwdcolor=#ffef86
                     ApEinfo_revcolor=#ffef86"
     misc_feature    4218..4220
                     /label=ACG overlap
                     /note="ApEinfo_fwdcolor=#85dae9
                     ApEinfo_revcolor=#85dae9"
     misc_feature    4221..4673
                     /label=cxTi10816 RHA
                     /label=RHA
                     /note="ApEinfo_fwdcolor=#ff9ccd
                     ApEinfo_revcolor=#ff9ccd"
     misc_feature    4674..4676
                     /label=GG overlap site
                     /note="ApEinfo_fwdcolor=#85dae9
                     ApEinfo_revcolor=#85dae9"
     primer_bind     complement(4729..4749)
                     /label=T7
                     /note="ApEinfo_fwdcolor=#85dae9
                     ApEinfo_revcolor=#85dae9"
     primer_bind     complement(4758..4775)
                     /label=M13-fwd
                     /note="ApEinfo_fwdcolor=#85dae9
                     ApEinfo_revcolor=#85dae9"
     CDS             4846..4914
                     /label=LacZ alpha
                     /note="ApEinfo_fwdcolor=#84b0dc
                     ApEinfo_revcolor=#84b0dc"
     rep_origin      4933..5239
                     /label=F1 ori
                     /note="ApEinfo_fwdcolor=#85dae9
                     ApEinfo_revcolor=#85dae9"
     CDS             5700..6359
                     /label=AmpR
                     /note="ApEinfo_fwdcolor=#ffef86
                     ApEinfo_revcolor=#ffef86"
     rep_origin      6457..7139
                     /label=ColE1 origin
                     /note="ApEinfo_fwdcolor=#d6b295
                     ApEinfo_revcolor=#d6b295"
ORIGIN
        1 gagttagctc actcattagg caccccaggc tttacacttt atgcttccgg ctcgtatgtt
       61 gtgtggaatt gtgagcggat aacaatttca cacaggaaac agctatgacc atgattacgc
      121 caagcgcgca attaaccctc actaaaggga acaaaagctg gagctccacc gcggtggcgg
      181 ccgctctaga agggctgcag gaattcgatt ggctccttaa attctcaatt tttcagttca
      241 ttctaccatt tctcactatc cacattccat tctatgtgtc ttttctaatg ccattatttc
      301 gtatcgagac ttctcatctg tcagtttatc taccgtatct tttttcttgg tgtccggctt
      361 taaatccaat tttagtaatg attatggtaa aggttagctt tcaaactgat gagtatgtat
      421 gtttttatat gccaattatt acagagtatt cgagaaaagg catttgatgc gatgagtatt
      481 ggttcaagaa gtcactcgac tatcattaat gttttcaata gatagcaata ttgtttcaca
      541 ttttgctgtg aagttttgtg aaatttttgc cccaaaacaa gttggaggca attttgaaat
      601 gaacaaattt taatcatatt tggagaaaat agcaggaaaa taagaaattt ggccgtgtgt
      661 cgcgcaggtc gactccacgt aatttcacaa catccgggaa aagaagtgaa aaaaggactc
      721 gagcaactgt acaagaaaat tgagaagaac ctggttgcca attcatcact tttgcaagtt
      781 gtatggagag atatgcaaga gcaatttgtc aagcaaattg cggaatacaa caaactgatt
      841 ctcacttgtt acccaggctc gaagattgag ctcgaagttt ccactgacac tgtacttcag
      901 ttcttctcag aaattgctca acaacactaa tattacgacg aataatttta ttgaattttg
      961 ttgttttaat tcatttaaaa tttagtttta atttatcaga actctaatac ttactgaacc
     1021 atgctttgta atatatttat ttatctattc tgtaataggt gaacttcgtt acattactga
     1081 tgtctgtaat ataaatttac gggtgttccc cattcgaaaa tagtagtaat gcttgctttt
     1141 ttgaaaaata aatgtcttgc ttggtgactt ttatttcacg tattttcaaa tgctcacaaa
     1201 aatttcacgg aactgacttc ttggttacac atttgtagaa attttgactg aatgtttgca
     1261 ttgaactggt caacttaaga atctgacatg caaatggtgt gttttctgaa gaacacactt
     1321 tggcaacttt taataaaaaa ggggtgtaac acgatttaaa tctaataaaa acaacttcta
     1381 taatgttatt ccgtttatat ctcactttat gttttacatt ttactcttat atacattttt
     1441 tgactcattt atacagggtg gtccataatt atggaccacc ctgtacttat atcttattta
     1501 aaactatttc atgtaagaat tgttttaaca gcgcattttt tttcatcact cgatttaaag
     1561 gtaaaattga taggccgcaa tctattttgg aaaacttcag aacaaaattt aacattttaa
     1621 gaggtaactg tgaaggttta taagagaatt ataaaccgat ctaaccacta aacatggtaa
     1681 cgtagaaaaa gtaaaattag gggagggggg atgtttattt attcttggtt ttcaattctt
     1741 atcagactct gtaaagtaaa atgaacataa cttgttcgaa tagtgtagga atttcaaaca
     1801 agctacaaat ctagctccac atacgcgtgg aatagccggt cataaatcgt cttccgttaa
     1861 ccgcatggct agatccacac cgattccatt tttcttgaat aaaacaatag cttgatgaaa
     1921 attgggtagc caccgaaaaa actgattcgc gatccggatt attggtgaca aacatacggc
     1981 aagtgaaagt gttgcactga tagaaaccga tacgagaata tgccttttgg gccccccccc
     2041 ccccccccct acggcttcac tcccggtgtt gtagatctga ctttcacttg ccttatctcg
     2101 aggaatctgg agaggagaag gagggacaac cgatccgcgc gcgcgtaaca atacgggaga
     2161 tatagaggaa aagcagcaaa aagacatttt gatgacctta ttttcttgtc gttgtcgaga
     2221 cggccattgt cccttccacg cccagctttt cattgtagtt caaatcgctt ctcattgaca
     2281 atcaacctgc caattgtttc tcggaaaatg caaaccatca agtgcgtcgt cgtcggagac
     2341 ggagccgtcg gaaagaactg cctcctcatc tcctacacca ccaacaagtt cccatccgag
     2401 tacgtcccaa ccgtcttcga caactacgcc gtcaccgtca tgatcggagg agagccatac
     2461 accctcggac tcttcgacac cgccggacaa gaggactacg accgtctccg tccactctcc
     2521 tacccacaaa ccgacgtctt cctcgtctgc ttctccgtcg tcgccccagc ctccttcgag
     2581 aacgtccgtg agaagtgggt cccagagatc tcccaccact gctccaaggt aagtttaaac
     2641 atatatatac taactaaccc tgattattta aattttcaga ccccattcct cctcgtcgga
     2701 acccaagtcg acctccgtga cgacccagga atgctcgaga agctcgccaa gaacaagcaa
     2761 aagccagtct ccaccgacgt cggagagaag ctcgccaagg agctcaaggc cgtcaagtac
     2821 gtcgagtgct ccgccctcac ccaaaaggga ctcaagaacg tcttcgacga ggccatcctc
     2881 gccgccctcg acccaccaca acaagagaag aagaagaagt gcaacatcct cccagtcaag
     2941 caaaccctca acttcgacct cctcaagctc gccggagacg tcgagtccaa cccaggacca
     3001 atggtttcgg aattgattaa ggaaaatatg cacatgaagc tctacatgga gggaaccgtc
     3061 gacaaccacc acttcaagtg cacctccgag ggagagggaa agccatacga gggaacccaa
     3121 accatgcgta tcaaggtcgt cgagggagga ccactcccat tcgccttcga catcctcgcc
     3181 acctccttcc tctacggatc caaggtaagt ttaaacatat atatactaac taaccctgat
     3241 tatttaaatt ttcagacctt catcaaccac acccaaggaa tcccagactt cttcaagcaa
     3301 tccttcccag agggattcac ctgggagcgt gtcaccacct acgaggacgg aggagtcctc
     3361 accgccaccc aagacacctc cctccaagac ggatgcctca tctacaacgt caaggtaagt
     3421 ttaaacagtt cggtactaac taaccataca tatttaaatt ttcagatccg tggagtcaac
     3481 ttcacctcca acggaccagt catgcaaaag aagaccctcg gatgggaggc cttcaccgag
     3541 accctctacc cagccgacgg aggactcgag ggacgtaacg acatggccct caagctcgtc
     3601 ggaggatccc acctcatcgc caacgccaag gtaagtttaa acatgatttt actaactaac
     3661 taatctgatt taaattttca gaccacctac cgttccaaga agccagccaa gaacctcaag
     3721 atgccaggag tctactacgt cgactaccgt ctcgagcgta tcaaggaggc caacaacgag
     3781 acctacgtcg agcaacacga ggtcgccgtc gcccgttact gcgacctccc atccaagctc
     3841 ggacacaagc tcaacccagc cgccaagcgt gtcaagctcg actaagataa atgcaaaatc
     3901 ctttcaagca ttcccttctt ctctatcact cttctttctt tttgtcaaaa aattctctcg
     3961 ctaatttatt tgctttttta atgttattat tttatgactt tttatagtca ctgaaaagtt
     4021 tgcatctgag tgaagtgaat gctatcaaaa tgtgattctg tctgatgtac tttcacaatc
     4081 tctcttcaat tccattttga agtgctttaa acccgaaagg ttgagaaaaa tgcgagcgct
     4141 caaatatttg tattgtgttc gttgagtgac ccaacaaaaa gaggaaactt tattgtgccg
     4201 ccaagaaaaa agtctcaggc tttgcagttt ggttgtagtg aacaataaat tcgtttttta
     4261 ttttggttta ctttttcttg gtttttgtat ttttacacgg gccctactgt actcactaca
     4321 gtagtcacac agttcatcga ctagtgtgag acaagtgtga aactaaactt aggcgacatt
     4381 ttgttaataa tcgtaactta aaggaggact aacagttcgg gcgattttga tcttatagac
     4441 ccaacatggg ctcaaatgaa cggattgaaa cttctcgaaa acttttcaaa ctttttcatg
     4501 ccggttcaaa attttgaaaa agctacactg attttagtca aaatctcgaa ttttggccat
     4561 ttttccgtct cacatctgtc ggaagacaaa actgttaaca aaactgttaa tacccaactt
     4621 ttttaactaa aaaaaattaa tatggaaacg ttggaaacag ttcattcgat ctggtaatca
     4681 agcttatcga taccgtcgac ctcgaggggg ggcccggtac ccaattcgcc ctatagtgag
     4741 tcgtattacg cgcgctcact ggccgtcgtt ttacaacgtc gtgactggga aaaccctggc
     4801 gttacccaac ttaatcgcct tgcagcacat ccccctttcg ccagctggcg taatagcgaa
     4861 gaggcccgca ccgatcgccc ttcccaacag ttgcgcagcc tgaatggcga atgggacgcg
     4921 ccctgtagcg gcgcattaag cgcggcgggt gtggtggtta cgcgcagcgt gaccgctaca
     4981 cttgccagcg ccctagcgcc cgctcctttc gctttcttcc cttcctttct cgccacgttc
     5041 gccggctttc cccgtcaagc tctaaatcgg gggctccctt tagggttccg atttagtgct
     5101 ttacggcacc tcgaccccaa aaaacttgat tagggtgatg gttcacgtag tgggccatcg
     5161 ccctgataga cggtttttcg ccctttgacg ttggagtcca cgttctttaa tagtggactc
     5221 ttgttccaaa ctggaacaac actcaaccct atctcggtct attcttttga tttataaggg
     5281 attttgccga tttcggccta ttggttaaaa aatgagctga tttaacaaaa atttaacgcg
     5341 aattttaaca aaatattaac gcttacaatt taggtggcac ttttcgggga aatgtgcgcg
     5401 gaacccctat ttgtttattt ttctaaatac attcaaatat gtatccgctc atgagacaat
     5461 aaccctgata aatgcttcaa taatattgaa aaaggaagag tatgagtatt caacatttcc
     5521 gtgtcgccct tattcccttt tttgcggcat tttgccttcc tgtttttgct cacccagaaa
     5581 cgctggtgaa agtaaaagat gctgaagatc agttgggtgc acgagtgggt tacatcgaac
     5641 tggatctcaa cagcggtaag atccttgaga gttttcgccc cgaagaacgt tttccaatga
     5701 tgagcacttt taaagttctg ctatgtggcg cggtattatc ccgtattgac gccgggcaag
     5761 agcaactcgg tcgccgcata cactattctc agaatgactt ggttgagtac tcaccagtca
     5821 cagaaaagca tcttacggat ggcatgacag taagagaatt atgcagtgct gccataacca
     5881 tgagtgataa cactgcggcc aacttacttc tgacaacgat cggaggaccg aaggagctaa
     5941 ccgctttttt gcacaacatg ggggatcatg taactcgcct tgatcgttgg gaaccggagc
     6001 tgaatgaagc cataccaaac gacgagcgtg acaccacgat gcctgtagca atggcaacaa
     6061 cgttgcgcaa actattaact ggcgaactac ttactctagc ttcccggcaa caattaatag
     6121 actggatgga ggcggataaa gttgcaggac cacttctgcg ctcggccctt ccggctggct
     6181 ggtttattgc tgataaatct ggagccggtg agcgtgggtc tcgcggtatc attgcagcac
     6241 tggggccaga tggtaagccc tcccgtatcg tagttatcta cacgacgggg agtcaggcaa
     6301 ctatggatga acgaaataga cagatcgctg agataggtgc ctcactgatt aagcattggt
     6361 aactgtcaga ccaagtttac tcatatatac tttagattga tttaaaactt catttttaat
     6421 ttaaaaggat ctaggtgaag atcctttttg ataatctcat gaccaaaatc ccttaacgtg
     6481 agttttcgtt ccactgagcg tcagaccccg tagaaaagat caaaggatct tcttgagatc
     6541 ctttttttct gcgcgtaatc tgctgcttgc aaacaaaaaa accaccgcta ccagcggtgg
     6601 tttgtttgcc ggatcaagag ctaccaactc tttttccgaa ggtaactggc ttcagcagag
     6661 cgcagatacc aaatactgtc cttctagtgt agccgtagtt aggccaccac ttcaagaact
     6721 ctgtagcacc gcctacatac ctcgctctgc taatcctgtt accagtggct gctgccagtg
     6781 gcgataagtc gtgtcttacc gggttggact caagacgata gttaccggat aaggcgcagc
     6841 ggtcgggctg aacggggggt tcgtgcacac agcccagctt ggagcgaacg acctacaccg
     6901 aactgagata cctacagcgt gagctatgag aaagcgccac gcttcccgaa gggagaaagg
     6961 cggacaggta tccggtaagc ggcagggtcg gaacaggaga gcgcacgagg gagcttccag
     7021 ggggaaacgc ctggtatctt tatagtcctg tcgggtttcg ccacctctga cttgagcgtc
     7081 gatttttgtg atgctcgtca ggggggcgga gcctatggaa aaacgccagc aacgcggcct
     7141 ttttacggtt cctggccttt tgctggcctt ttgctcacat gttctttcct gcgttatccc
     7201 ctgattctgt ggataaccgt attaccgcct ttgagtgagc tgataccgct cgccgcagcc
     7261 gaacgaccga gcgcagcgag tcagtgagcg aggaagcggc ccaatacgca aaccgcctct
     7321 ccccgcgcgt tggccgattc attaatgcag ctggcacgac aggtttcccg actggaaagc
     7381 gggcagtgag cgcaacgcaa ttaatgt
//
