# Supplementary material for: Caenorhabditis elegans LET-413 Scribble is essential in the epidermis for growth, viability, and directional outgrowth of epithelial seam cells
Source: PLoS Genet. 2021 Oct 21;17(10):e1009856. doi: 10.1371/journal.pgen.1009856 (PMC8570498; doi:10.1371/journal.pgen.1009856)
Supplement: S1 File — This.zip file contains DNA files of the genomic regions of all CRISPR engineered loci, of plasmids used as PCR templates for the generation of repair templates, and of dominant active and dominant negative constructs of CED-10 and CDC-42. Files are present in two formats: a binary SnapGene file, which can be opened with the SnapGene viewer, and a text-based Genbank file, which is compatible with all text editors but contains less extensive feature formatting. (ZIP) [file pgen.1009856.s008.zip › Supplemental File 2 - DNA files/Genbank format/pRS188 pBSK mIAA7 mScarlet.gb]

LOCUS       Exported                3967 bp DNA     circular SYN 15-JUN-2021
DEFINITION  synthetic circular DNA
ACCESSION   .
VERSION     .
KEYWORDS    .
SOURCE      synthetic DNA construct
  ORGANISM  synthetic DNA construct
REFERENCE   1  (bases 1 to 3967)
  AUTHORS   .
  TITLE     Direct Submission
  JOURNAL   Exported Sep 21, 2021 from SnapGene 5.3.2
            https://www.snapgene.com
FEATURES             Location/Qualifiers
     source          1..3967
                     /organism="synthetic DNA construct"
                     /mol_type="other DNA"
     rep_origin      24..330
                     /label=F1 ori
     CDS             complement(463..531)
                     /label=LacZ alpha
     primer_bind     602..619
                     /label=M13-fwd
     primer_bind     618..645
                     /label=T7
     primer_bind     625..650
                     /label=oRS788 GA pBSK F
     misc_feature    complement(631..653)
                     /label=oRS023
     misc_feature    654..656
                     /label=Start
     CDS             join(657..764,816..911)
                     /codon_start=1
                     /label=mIAA7
                     /translation="GFSETVDLMLNLQSNKEGSVDLKNVSAVPKEKTTLKVSLNIYILT
                     NPDYLNFQDPSKPPAKAQVVGWPPVRNYRKNMMTQQKTSS"
     primer_bind     657..675
                     /label=oRS794 Sp9 dlg-1 mIAA7 mscarlet F
     primer_bind     870..929
                     /label=oRS790 GA mIAA7 mScarlet F
     primer_bind     complement(890..949)
                     /label=oRS789 GA mscarlet mIAA7 R
     primer_bind     complement(894..911)
                     /label=oJJS024_mIAA7-FP_R1
     CDS             join(912..1061,1113..1325,1377..1547,1599..1757)
                     /codon_start=1
                     /label=mScarlet with introns
                     /translation="VSKGEAVIKEFMRFKVHMEGSMNGHEFEIEGEGEGRPYEGTQTAK
                     LKVTKGGPLPFSWDILSPQFMYGSRAFTKHPADIPDYYKQSFPEGFKWERVMNFEDGGA
                     VTVTQDTSLEDGTLIYKVKLRGTNFPPDGPVMQKKTMGWEASTERLYPEDGVLKGDIKM
                     ALRLKDGGRYLADFKTTYKAKKPVQMPGAYNVDRKLDITSHNEDYTVVEQYERSEGRHS
                     TGGMDELYK"
     primer_bind     complement(1735..1794)
                     /label=oRS791 GA pBSK mScarlet R
     primer_bind     complement(1735..1757)
                     /label=oRS795 Sp9 dlg-1 mIAA7 mscarlet R
     misc_feature    1758..1781
                     /label=oRS022
     primer_bind     complement(1780..1799)
                     /label=T3
     primer_bind     complement(1817..1837)
                     /label=M13-rev
     misc_binding    complement(1843..1865)
                     /label=LacO
     rep_origin      complement(2205..2887)
                     /direction=LEFT
                     /label=ColE1 origin
     CDS             complement(2985..3644)
                     /label=AmpR
ORIGIN
        1 cacctgacgc gccctgtagc ggcgcattaa gcgcggcggg tgtggtggtt acgcgcagcg
       61 tgaccgctac acttgccagc gccctagcgc ccgctccttt cgctttcttc ccttcctttc
      121 tcgccacgtt cgccggcttt ccccgtcaag ctctaaatcg ggggctccct ttagggttcc
      181 gatttagtgc tttacggcac ctcgacccca aaaaacttga ttagggtgat ggttcacgta
      241 gtgggccatc gccctgatag acggtttttc gccctttgac gttggagtcc acgttcttta
      301 atagtggact cttgttccaa actggaacaa cactcaaccc tatctcggtc tattcttttg
      361 atttataagg gattttgccg atttcggcct attggttaaa aaatgagctg atttaacaaa
      421 aatttaacgc gaattttaac aaaatattaa cgcttacaat ttccattcgc cattcaggct
      481 gcgcaactgt tgggaagggc gatcggtgcg ggcctcttcg ctattacgcc agctggcgaa
      541 agggggatgt gctgcaaggc gattaagttg ggtaacgcca gggttttccc agtcacgacg
      601 ttgtaaaacg acggccagtg aattgtaata cgactcacta tagggcgaat tggatgggat
      661 tctccgagac cgtcgacctc atgctcaacc tccaatccaa caaggaggga tccgtcgacc
      721 tcaagaacgt ctccgccgtc ccaaaggaga agaccaccct caaggtaagt ttaaacatat
      781 atatactaac taaccctgat tatttaaatt ttcaggaccc atccaagcca ccagccaagg
      841 cccaagtcgt cggatggcca ccagtccgta actaccgtaa gaacatgatg acccaacaaa
      901 agacctcctc cgtcagcaag ggagaggcag ttatcaagga gttcatgcgt ttcaaggtcc
      961 acatggaggg atccatgaac ggacacgagt tcgagatcga gggagaggga gagggacgtc
     1021 catacgaggg aacccaaacc gccaagctca aggtcaccaa ggtaagttta aacatatata
     1081 tactaactaa ccctgattat ttaaattttc agggaggacc actcccattc tcctgggaca
     1141 tcctctcccc acaattcatg tacggatccc gtgccttcac caagcaccca gccgacatcc
     1201 cagactacta caagcaatcc ttcccagagg gattcaagtg ggagcgtgtc atgaacttcg
     1261 aggacggagg agccgtcacc gtcacccaag acacctccct cgaggacgga accctcatct
     1321 acaaggtaag tttaaacagt tcggtactaa ctaaccatac atatttaaat tttcaggtca
     1381 agctccgtgg aaccaacttc ccaccagacg gaccagtcat gcaaaagaag accatgggat
     1441 gggaggcctc caccgagcgt ctctacccag aggacggagt cctcaaggga gacatcaaga
     1501 tggccctccg tctcaaggac ggaggacgtt acctcgccga cttcaaggta agtttaaaca
     1561 tgattttact aactaactaa tctgatttaa attttcagac cacctacaag gccaagaagc
     1621 cagtccaaat gccaggagcc tacaacgtcg accgtaagct cgacatcacc tcccacaacg
     1681 aggactacac cgtcgtcgag caatacgagc gttccgaggg acgtcactcc accggaggaa
     1741 tggacgagct ctacaaggcg gtggagctcc agcttttgtt ccctttagtg agggttaatt
     1801 tcgagcttgg cgtaatcatg gtcatagctg tttcctgtgt gaaattgtta tccgctcaca
     1861 attccacaca acatacgagc cggaagcata aagtgtaaag cctggggtgc ctaatgagtg
     1921 agctaactca cattaattgc gttgcgctca ctgcccgctt tccagtcggg aaacctgtcg
     1981 tgccagctgc attaatgaat cggccaacgc gcggggagag gcggtttgcg tattgggcgc
     2041 tcttccgctt cctcgctcac tgactcgctg cgctcggtcg ttcggctgcg gcgagcggta
     2101 tcagctcact caaaggcggt aatacggtta tccacagaat caggggataa cgcaggaaag
     2161 aacatgtgag caaaaggcca gcaaaaggcc aggaaccgta aaaaggccgc gttgctggcg
     2221 tttttccata ggctccgccc ccctgacgag catcacaaaa atcgacgctc aagtcagagg
     2281 tggcgaaacc cgacaggact ataaagatac caggcgtttc cccctggaag ctccctcgtg
     2341 cgctctcctg ttccgaccct gccgcttacc ggatacctgt ccgcctttct cccttcggga
     2401 agcgtggcgc tttctcatag ctcacgctgt aggtatctca gttcggtgta ggtcgttcgc
     2461 tccaagctgg gctgtgtgca cgaacccccc gttcagcccg accgctgcgc cttatccggt
     2521 aactatcgtc ttgagtccaa cccggtaaga cacgacttat cgccactggc agcagccact
     2581 ggtaacagga ttagcagagc gaggtatgta ggcggtgcta cagagttctt gaagtggtgg
     2641 cctaactacg gctacactag aaggacagta tttggtatct gcgctctgct gaagccagtt
     2701 accttcggaa aaagagttgg tagctcttga tccggcaaac aaaccaccgc tggtagcggt
     2761 ggtttttttg tttgcaagca gcagattacg cgcagaaaaa aaggatctca agaagatcct
     2821 ttgatctttt ctacggggtc tgacgctcag tggaacgaaa actcacgtta agggattttg
     2881 gtcatgagat tatcaaaaag gatcttcacc tagatccttt taaattaaaa atgaagtttt
     2941 aaatcaatct aaagtatata tgagtaaact tggtctgaca gttaccaatg cttaatcagt
     3001 gaggcaccta tctcagcgat ctgtctattt cgttcatcca tagttgcctg actccccgtc
     3061 gtgtagataa ctacgatacg ggagggctta ccatctggcc ccagtgctgc aatgataccg
     3121 cgagacccac gctcaccggc tccagattta tcagcaataa accagccagc cggaagggcc
     3181 gagcgcagaa gtggtcctgc aactttatcc gcctccatcc agtctattaa ttgttgccgg
     3241 gaagctagag taagtagttc gccagttaat agtttgcgca acgttgttgc cattgctaca
     3301 ggcatcgtgg tgtcacgctc gtcgtttggt atggcttcat tcagctccgg ttcccaacga
     3361 tcaaggcgag ttacatgatc ccccatgttg tgcaaaaaag cggttagctc cttcggtcct
     3421 ccgatcgttg tcagaagtaa gttggccgca gtgttatcac tcatggttat ggcagcactg
     3481 cataattctc ttactgtcat gccatccgta agatgctttt ctgtgactgg tgagtactca
     3541 accaagtcat tctgagaata gtgtatgcgg cgaccgagtt gctcttgccc ggcgtcaata
     3601 cgggataata ccgcgccaca tagcagaact ttaaaagtgc tcatcattgg aaaacgttct
     3661 tcggggcgaa aactctcaag gatcttaccg ctgttgagat ccagttcgat gtaacccact
     3721 cgtgcaccca actgatcttc agcatctttt actttcacca gcgtttctgg gtgagcaaaa
     3781 acaggaaggc aaaatgccgc aaaaaaggga ataagggcga cacggaaatg ttgaatactc
     3841 atactcttcc tttttcaata ttattgaagc atttatcagg gttattgtct catgagcgga
     3901 tacatatttg aatgtattta gaaaaataaa caaatagggg ttccgcgcac atttccccga
     3961 aaagtgc
//
