# Supplementary material for: Caenorhabditis elegans LET-413 Scribble is essential in the epidermis for growth, viability, and directional outgrowth of epithelial seam cells
Source: PLoS Genet. 2021 Oct 21;17(10):e1009856. doi: 10.1371/journal.pgen.1009856 (PMC8570498; doi:10.1371/journal.pgen.1009856)
Supplement: S2 File — Numerical data for graphs and summary statistics in Microsoft Excel format. (XLSX) [file pgen.1009856.s009.xlsx]

## Sheet: Fig 1E
3 hours		8 hours		24 hours		30 hours
-auxin	+auxin	-auxin	+auxin	-auxin	+auxin	-auxin	+auxin
235	193	216	216	390	213	511	208
217	216	213	207	336	225	458	192
210	222	231	209	385	230	473	219
191	228	234	243	350	220	472	190
224	220	232	189	370	234	500	192
228	212	247	203	339	205	422	212
208	223	255	239	383	208	491	221
222	219	239	216	385	207	506	233
	228	242	228	379	197	488	224
	212	265	160	317	210		214
			214	350	201		228
			203	380	197		218
			229		229		251
			206		193
					211
					259
					199
					222
					229

## Sheet: Fig 2C
Distance	Pelt-2::TIR1 -auxin						Pelt-2::TIR1 -auxin						Pelt-2::TIR1 -auxin						Pelt-2::TIR1 +auxin						Pelt-2::TIR1 +auxin
	Animal 1 cell 1	Animal 1 cell 2	Animal 1 cell 3	Animal 2 cell 1	Animal 2 cell 2	animal 2 cell 3	Animal 3 cell 1	Animal 3 cell 2	Animal 3 cell 3	Animal 4 cell 1	Animal 4 cell2	Animal 4 cell 3	Animal 5 cell 1	Animal 5 cell 2	Animal 5 cell 3	Animal 6 cell 1	Animal 6 cell 2	Animal 6 cell 3	Animal 1 cell 1	Animal 1 cell 2	Animal 1 cell 3	Animal 2 cell 1	Animal 2 cell 2	Animal 3 cell 1	Animal 3 cell 2	Animal 3 cell 3	Animal 4 cell 1	Animal 4 cell 2	Animal 4 cell 3
0.1	938	928	1324	444.76	789.75	632.43	474.56	566.95	844.08	283.099	588.576	459.242	456.326	663.849	494.69	791.776	778.609	591.731	367.46	573	433.291	251.293	372.568	522.234	350.592	213.285	237.151	325.247	213.503
0.2	1064	933	1415	494.06	823.07	640.98	603.74	620.57	806.7	335.493	619.896	468.152	408.173	642.003	502.38	859.71	717.813	540.09	333.141	589.589	415.001	259.794	372.951	564.529	331.429	256.573	284.804	345.612	188.769
0.3	1093	941	1513	439.28	878.83	598.95	549.89	609.46	817.14	320.327	563.476	496.347	383.376	676.225	509.43	925.812	565.212	620.357	336.834	446.003	463.081	289.305	296.169	490.54	288.943	290.65	353.803	310.262	232.267
0.4	1213	1034	1785	449.97	829.69	586.63	520.43	639.26	804.42	345.54	582.635	424.612	338.816	620.818	496.79	1011.07	589.335	560.708	338.586	419.763	453.166	244	359.065	469.658	316.444	306.993	401.525	314.589	224.81
0.5	1100	1060	1799	448.72	827.09	614.59	516.35	631.23	834.83	387.868	605.217	431.188	341.305	666.839	496.8	1026.81	581.968	556.805	377.735	391.955	423.222	277.003	292.307	425.208	282.362	326.585	346.164	324.972	221.158
0.6	1192	1246	1974	486.92	912.1	676.48	553.57	780.09	874.04	414.841	561.714	416.773	454.751	674.75	541.94	961.504	572.63	586.105	429.425	402.41	448.183	289.832	311.884	349.952	239.106	363.583	334.416	322.089	263.872
0.7	1136	1316	1709	495.2	1037.24	647.74	667.69	904.13	961.01	452.201	544.422	410.208	445.898	561.747	561.64	1010.24	562.31	586.789	341.71	379.974	401.465	251.174	212.95	312.492	292.22	327.173	306.716	317.687	220.891
0.8	1237	1607	1633	636.12	1137.09	771.88	987.91	984.87	1103.05	453.169	556.174	597.332	458.244	705.196	653.26	1011.11	606.28	573.986	378.578	329.372	354.022	254.015	290.36	274.277	315.407	289.942	278.014	267.269	235.173
0.9	1387	2003	1649	770	1136.97	876.14	1102.64	1182.28	1141.31	568.472	615.543	789.635	425.187	742.598	739.61	882.405	631.787	677.877	282.065	312.54	394.066	215.394	238.123	231.98	212.938	290.787	207.8	248.032	250.486
1	1620	2610	1823	928.72	1261.43	911.45	1271.2	1315.08	1321.81	608.52	787.357	834.086	483.598	727.722	913.39	940.752	676.609	938.477	290.671	322.404	420.62	222.506	274.058	231.024	269.116	369.083	177.851	319.714	253.902
1.1	1839	3078	2452	1235.2	1538.15	1259.4	1446.86	1626.58	1534.54	662.929	1033.34	768.526	653.818	816.195	1078.41	1079.02	810.495	1105.71	318.058	407.665	408.643	262.098	266.673	273.776	248.657	371.862	251.996	303.376	238.961
1.2	2126	3258	3178	1591.84	1667.3	1659.5	1510.85	2027.42	1582.31	848.847	1303.27	824.061	886.381	1003.35	1421.9	1169.24	1105.17	1333.91	291.707	373.105	369.315	301.489	325.577	248.62	263.217	345.88	224.728	333.44	233.143
1.3	2659	3452	3820	1597.77	1693.88	1700.87	1558.97	2152.96	1600.03	1002.84	1363.22	854.011	930.594	1020.17	1621.83	1235.19	1170.96	1334.4	353.847	429.602	460.263	368.679	234.798	281.759	263.929	370.663	257.809	245.715	254.267
1.4	2487	3128	3566	1448.91	1642.21	1572.58	1394.07	2124.64	1594.7	762.161	1260.48	817.559	808.458	924.573	1439.55	1174.73	1078.07	1216.41	349.596	600.093	431.056	357.229	235.246	224.175	266.811	332.343	288.703	332.506	297.794
1.5	2087	2480	3125	1167.08	1646.16	1315.72	1241.67	1774.34	1461.68	768.994	1057.26	792.733	684.677	680.44	1243.87	1104.26	839.36	1249.38	311.68	691.808	479.463	415.289	246.778	259.364	340.643	253.985	239.575	395	309.098
1.6	1806	1782	2566	925.12	1673.52	1024.48	1205.07	1394.5	1288.37	711.023	952.135	719.926	632.754	486.201	1045.44	981.652	612.752	1038.88	349.238	603.826	478.317	461.871	259.385	251.287	373.488	246.735	200.83	534.591	380.46
1.7	1429	1348	2089	620.21	1533.36	902.05	979.83	1018.72	1202.34	783.96	863.073	692.723	501.379	367.784	818.15	934.497	544.314	1036.27	419.454	520.363	408.502	548.732	311.811	413.436	334.41	255.794	207.075	541.726	380.282
1.8	1096	1185	1828	506.35	1567.53	871.71	678.67	803.18	1141.5	767.605	821.468	676.29	495.814	387.651	783.2	788.241	507.986	848.082	519.283	419.745	401.791	532.283	411.284	531.87	341.78	333.619	273.991	541.811	363.638
1.9	965	1096	1477	519.75	1310.56	700.16	632.48	558.59	1090.55	681.547	878.545	668.917	432.942	374.655	771.09	803.304	463.883	841.402	559.569	418.76	366.026	439.83	552.095	581.507	313.456	257.91	377.57	441.595	386.985
2	959	1034	1359	586.73	1113.26	881.29	574.99	423.77	911.87	599.575	832.126	784.363	499.906	452.005	802.64	767.673	548.408	681.774	511.485	374.696	323.826	412.212	636.825	502.433	393.188	320.722	392.5	319.133	358.566
2.1	816	1023	1345	485.46	923.31	764.6	604.71	417.34	852.82	622.207	813.461	748.351	548.525	424.724	646.37	707.302	481.377	595.619	450.655	344.749	451.778	371.995	645.65	515.892	366.588	290.44	397.353	336.982	337.146
2.2	671	1074	1123	468.09	859.46	691.77	675.61	425.43	776.94	603.635	713.901	653.755	537.711	405.132	584.63	696.11	462.324	678.411	407.684	315.059	412.599	408.648	612.975	456.109	328.013	295.591	416.276	300.799	317.271
2.3	866	1202	1008	459.66	761.27	683.32	670.79	358.27	788.9	654.322	588.604	607.74	480.468	363.67	637.26	729.541	414.3	582.664	390.024	269.44	437.563	397.451	554.974	443.051	390.207	341.545	301.434	299.543	292.792
2.4	789	1196	1025	448.84	771.68	699.43	690.99	348.8	740.04	663.36	569.62	588.978	492.354	307.372	623.91	703.692	465.498	579.989	362.378	219.972	462.49	346.178	590.165	320.18	325.903	383.93	258.673	330.286	329.51
2.5	828	1251	938	633.79	644.04	650.94	613.68	398.36	808.42	673.651	528.213	530.179	516.522	378.896	565.75	644.655	429.462	665.939	344.789	288.766	444.695	314.337	509.359	259.109	278.645	326.083	216.307	428.247	263.119

## Sheet: Fig 2D
Pelt-2::TIR1								Pwrt-2::TIR1
3 hours		8 hours		30 hours		3 hours		8 hours		24 hours		30 hours
-auxin	+auxin	-auxin	+auxin	-auxin	+auxin	-auxin	+auxin	-auxin	+auxin	-auxin	+auxin	-auxin	+auxin
204	199	258	241	375	393	231	201	283	220	372	283	480	194
217	192	230	203	428	475	219	199	250	239	393	280	463	212
197	218	249	254	450	423	222	228	255	232	421	247	480	207
206	221	215	257	475	492	225	223	262	219	378	246	481	260
197	218	238	239	430	455	217	202	254	180	349	261	406	368
209	228	250	273	401	440	225	223	262	197	420	273	442	175
212	183	223	291	442	428	209	204	251	227	379	279	426	309
196	254	257	249	482	452	184	234	271	197	360	261	536	261
	186	269	258	394	440	225	202	259	196	352	267	500	264
	219	249	240	321	423	254	239	246	184	333	273	501	257
	202		261			237	174	231	197	376	303		227
	200		229			224	224	236	206	372	256
	228		247			217	203	240	198	365	284
						243	210	289	187		265
									211		251
									210		194
											282
					229						292
											285
											277
											206
											246
											259
											251
											221
											224
											229
											287

## Sheet: Fig 2G
Distance	Pwrt-2::TIR1 -auxin						Pwrt-2::TIR1 -auxin						Pwrt-2::TIR1 -auxin					Pwrt-2::TIR1 +auxin						Pwrt-2::TIR1 +auxin
	Animal 1 cell 1	Animal 1 cell 2	Animal 1 cell 3	Animal 2 cell 1	Animal 2 cell 2	animal 2 cell 3	Animal 2 cell 4	Animal 3 cell 1	Animal 3 cell 2	Animal 3 cell 3	Animal 4 cell1	Animal 4 cell 2	Animal 4 cell 3	Animal 4 cell4	Animal 5 cell 1	Animal 5 cell 2	Animal 5 cell3	Animal 1 cell 1	Animal 1 cell 2	Animal 1 cell 3	Animal 2 cell 1	Animal 2 cell 2	Animal 2 cell3	Animal 2cell 4	Animal 3 cell 1	Animal 3 cell 2	Animal 3 cell 3	Animal 4 cell 1	Animal 4 cell 2	Animal 4 cell 3	Animal 4 cell 4
0.1	707.706	770.082	552.67	573.28	667.631	687.038	684.415	527.912	596.414	785.794	669.978	626.698	588.958	596.04	729.809	856.402	614.601	681.045	608.817	589.524	643.327	527.799	649.979	642.95	659.678	611.36	539.809	871.063	642.979	552.863	747.514
0.2	714.424	763.948	555.128	673.502	708.442	697.687	668.019	587.035	607.678	725.088	709.11	623.898	658.583	624.551	799.705	746.681	625.191	663.264	540.216	599.259	583.42	568.902	615.608	658.356	582.563	628.113	569.231	877.206	642.166	583.874	634.594
0.3	630.3	717.063	563.027	675.692	647.101	661.163	636.48	554.086	598.678	779.347	704.267	579.399	662.356	627.378	800.255	863.156	612.74	653.726	581.834	587.774	602.938	602.95	584.96	687.803	561.987	668.695	562.841	835.391	629.202	612.368	656.399
0.4	632.415	672.179	573.485	612.063	662.36	687.628	635.521	525.149	659.153	631.059	692.184	602.722	686.432	611.016	703.956	807.61	627.169	690.107	590.688	619.098	669.168	633.778	638.801	720.411	576.9	669.163	595.513	900.981	632.754	591.117	639.582
0.5	625.222	698.935	589.371	615.262	621.849	703.997	644.508	542.671	612.09	676.151	705.051	686.61	675.37	630.387	690.558	688.071	681.743	698.741	559.667	656.89	651.002	637.562	646.088	734.912	601.491	631.921	663.609	756.259	697.202	567.234	658.572
0.6	639.925	708.782	618.105	631.195	589.563	687.749	693.328	557.017	610.612	671.773	722.963	645.535	687.837	579.558	665.01	719.039	698.847	667.5	569.52	659.42	699.073	601.7	638.832	751.387	611.717	643.133	642.277	703.187	741.849	628.133	636.423
0.7	653.401	760.273	719.6	619.043	602.24	688.025	825.021	567.36	712.186	644.187	685.675	628.06	753.481	619.793	603.056	743.358	719.977	607.308	567.626	618.277	640.076	561.686	666.706	807.283	561.446	655.938	655.797	733.825	656.553	645.73	620.387
0.8	652.177	809.532	787.245	638.319	664.008	689.296	815.642	536.061	806.675	628.97	642.918	694.697	802.046	600.974	640.553	720.846	754.716	664.663	561.194	621.303	598.224	578.225	602.766	738.008	562.832	635.146	711.417	745.595	616.668	626.564	644.268
0.9	705.179	770.439	800.596	696.48	693.576	771.289	868.147	597.514	789.451	620.641	685.372	867.144	786.077	671.929	719.834	818.088	781.081	657.962	540.061	657.443	609.363	568.085	539.837	707.013	561.488	578.324	693.098	757.934	654.994	631.196	639.01
1	746.703	879.786	946.864	720.615	774.794	801.563	934.466	695.842	772.286	687.823	677.261	977.178	883.669	742.6	690.409	938.87	824.696	677.309	580.626	690.356	642.208	567.932	578.557	739.333	597.959	645.287	702.285	755.126	703.133	647.013	672.231
1.1	806.402	923.615	1102.32	838.778	1015.98	1067.22	1096.17	823.421	823.17	810.407	717.514	1130	1168.02	770.981	804.019	1470.8	983.911	676.204	567.155	667.829	600.128	592.539	674.565	692.481	606.097	679.134	655.099	713.733	802.626	649.363	727.8
1.2	1045.44	1096.52	1232.19	1052.31	1551.91	1502.35	1413.82	1043.35	871.687	970.717	839.408	1538.37	1386.82	907.995	1088.91	1949.03	1051.14	629.841	602.855	703.073	638.381	585.148	676.656	682.42	598.945	661.225	680.155	699.098	740.745	634.496	767.765
1.3	1511.83	1367	1462.15	1192.35	2352.75	2148.15	1864.98	1247.01	1231.21	1410.57	1033.81	1798.83	1730.39	1362.49	1602.53	2064.82	1563.44	636.081	569.328	641.311	649.775	566.006	649.553	683.003	651.598	663.092	588.894	726.856	702.906	649.085	838.459
1.4	1937.38	1773.31	1639.21	1238.95	2684.18	2742.1	2214.81	1502.33	1648.3	1706.82	1114.88	1897.59	1756.11	1515.74	2051.14	2114.73	1772.54	676.261	628.476	636.587	693.113	602.542	659.042	723.512	679.998	684.664	575.543	727.667	719.831	682.655	843.275
1.5	1874.64	1692.24	1363.74	1232.15	1853.87	2035.29	2161.48	1249.53	1551.39	1701.61	857.305	1662.78	1317.01	1470.89	1900.65	1798.68	1441.28	675.676	622.497	655.893	703.23	659.459	627.462	698.995	694.857	750.238	549.912	677.674	760.519	687.459	804.336
1.6	1346.17	1355.5	1055.64	1130.59	1086.89	1402.46	1668.43	973.69	1052.35	1047.58	755.959	1234.97	997.784	1203.56	1461.6	1535.74	1171.6	630.451	616.592	616.028	831.272	653.423	635.473	695.805	727.305	736.275	595.063	714.069	722.37	696.324	811.799
1.7	1037.47	955.706	853.575	935.452	900.256	1142.5	1311.35	898.082	759.154	829.333	677.97	895.982	812.651	949.926	1043.87	1262.02	1161.77	676.154	571.524	653.431	841.728	660.31	611.553	669.573	708.645	754.258	621.303	697.526	718.114	697.856	845.044
1.8	899.477	762.558	702.816	798.522	762.506	991.304	961.148	748.872	658.996	713.334	671.862	853.99	747.957	710.689	864.9	1125.73	996.841	638.327	576.491	674.969	756.538	623.148	639.021	640.484	713.414	756.662	648.087	736.028	735.225	644.669	779.622
1.9	850.34	626.679	660.396	648.609	681.252	891.249	878.959	753.074	609.717	670.703	607.801	736.43	738.979	631.495	770.928	1041.75	931.018	681.24	567.104	641.046	758.275	633.636	641.724	636.71	651.825	732.076	608.132	729.621	682.13	586.198	786.028
2	759.222	620.603	593.873	628.571	614.158	805.961	871.107	667.556	536.237	658.568	583.387	688.923	712.525	603.857	721.123	1192.12	881.359	701.671	541.089	631.599	621.219	665.07	612.475	557.332	668.232	695.484	578.165	697.91	698.62	644.246	724.697
2.1	733.38	623.03	532.926	661.829	556.426	686.498	726.996	656.288	517.673	578.951	564.766	677.225	626.766	564.13	601.127	1073.47	799.233	710.813	564.509	603.27	642.075	642.194	617.086	563.827	659.742	706.965	532.552	716.687	677.101	621.833	723.937
2.2	700.934	588.351	542.669	618.228	539.809	642.471	743.508	693.488	559.479	575.766	540.179	672.949	571.167	540.529	608.337	944.602	736.848	751.693	582.336	654.084	686.577	635.662	537.217	585.536	627.631	697.178	532.705	703.543	673.058	592.295	747.309
2.3	610.567	523.776	546.319	600.018	546.495	597.749	675.423	631.185	547.973	529.817	548.805	728.121	521.984	568.147	621.503	862.922	701.798	683.007	573.093	589.17	704.342	665.576	529.376	637.167	620.87	649.931	595.97	712.954	624.205	620.052	714.389
2.4	691.094	530.272	494.014	584.579	550.269	598.835	598.915	651.12	519.067	607.737	536.665	715.557	528.841	541.852	566.59	799.336	665.863	709.063	612.795	613.68	689.536	671.293	533.285	617.445	635.305	633.289	559.07	631.893	622.859	605.886	699.44
2.5	653.377	530.521	523.821	540.448	495.427	654.091	592.294	641.559	512.127	605.929	548.841	710.395	547.386	553.688	567.293	700.206	592.181	650.753	607.763	575.324	655.588	657.023	589.092	622.08	629.352	636.43	583.685	659.714	608.748	587.077	714.788
2.6	703.578	506.097	537.102	524.246	517.199	637.208	584.833	620.084	483.794	579.81	560.73	688.069	556.312	579.324	578.29	616.736	612.033	620.347	625.655	566.639	629.505	565.035	618.941	650.293	633.102	631.941	610.559	630.565	600.75	590.619	740.134
2.7	733.727	521.951	512.69	547.139	518.173	606.28	566.225	612.053	498.083	544.342	551.773	682.387	522.052	575.617	625.325	642.941	601.746	648.2	605.033	601.644	598.37	545.482	600.615	631.911	602.977	628.127	564.565	676.695	620.554	562.219	702.404
2.8	650.748	512.326	561.815	524.214	495.237	608.051	526.518	579.429	539.419	558.474	544.907	688.991	573.308	520.155	584.565	626.001	597.942	597.896	609.248	580.877	574.455	553.149	549.239	607.796	576.345	615.642	571.919	633.86	639.158	575.637	689.685

## Sheet: Fig 2H
Pwrt-2::TIR-1
-auxin		+auxin
Living animals	Dead animals	Living animals	Dead animals
500	0	84	416
500	0	53	447
500	0	93	407
500	0	0	500
500	0	113	387

## Sheet: Fig 3C
4 hours		6 hours		8 hours		10 hours		12 hours
-auxin	+auxin	-auxin	+auxin	-auxin	+auxin	-auxin	+auxin	-auxin	+auxin
5	5	1	0	5	0	4	0	5	0
5	5	0	0	5	1	5	0	5	0
5	5	0	0	3	0	4	0	5	0
5	5	4	0	3	0	5	0	5	0
5	5	0	0	3	0	2	0	5	0
5	5	0	0	3	1	5	0	5	0
5	5	0	0	5	1	5	0	5	0
			0	3	0	5	0	5	0
			0	3	1	4	0	5	0
				3	0	3	0	5	1
				3	0	5	0	5	3
				0	0	5	0		0
				3	0	5	0		0
				0	0	5	0
				1	0	5	0
				1		5

## Sheet: Fig 5C
Distance	Pwrt-2::TIR1 -auxin						Pwrt-2::TIR1 -auxin							Pwrt-2::TIR1 +auxin						Pwrt-2::TIR1 +auxin
	Animal 1 cell 1	Animal 1 cell 2	Animal 2 cell 1	Animal 2 cell 2	Animal 2 cell 3	animal 3 cell 1	Animal 3 cell 2	Animal 3 cell 3	Animal 4 cell 1	Animal 4 cell 2	Animal 4 cell 3	Animal 5 cell 1	Animal 5 cell 2	Animal 1 cell 1	Animal 1 cell 2	Animal 1 cell 3	Animal 2 cell 1	Animal 2 cell 2	Animal 2 cell3	Animal 3cell 1	Animal 3 cell 2	Animal 3 cell 3	Animal 4 cell 1	Animal 4 cell 2	Animal 4 cell 3	Animal 5 cell 1
0.1	767	774	562	729	673	799	685	1044	1036	696	950	1008	1049	896	598	705	895	658	1003	631	525	536	592	830	915	752
0.2	722	806	427	716	751	907	721	955	906	729	1003	857	1125	902	603	729	922	701	881	622	521	500	664	859	900	753
0.3	769	953	495	804	781	778	633	924	761	844	1141	898	1013	892	622	658	875	644	808	656	520	603	586	812	823	782
0.4	803	862	645	787	648	869	663	779	716	809	998	896	1083	905	746	672	885	707	765	677	508	661	614	822	913	870
0.5	682	806	599	814	516	773	815	824	852	807	897	802	886	843	739	729	883	775	787	771	537	555	734	832	777	897
0.6	716	803	574	708	532	773	891	814	783	801	916	832	939	965	816	667	973	704	875	774	527	536	663	923	802	810
0.7	681	895	612	815	617	789	863	821	842	772	948	747	995	871	754	733	932	659	748	751	676	667	713	822	893	948
0.8	673	832	721	793	704	887	942	744	785	925	967	917	890	931	777	839	817	832	874	863	677	631	706	792	918	920
0.9	795	799	803	821	747	919	1016	876	906	874	1117	959	885	935	820	914	768	895	1001	986	798	571	809	942	990	970
1	792	810	785	907	793	1028	1078	1086	975	898	1124	1016	966	1107	770	874	917	889	985	984	858	593	834	1038	1000	1167
1.1	881	950	1007	989	1070	964	1020	1114	1032	1052	1236	1212	1069	999	757	933	1134	965	968	952	866	774	878	1104	1090	1374
1.2	1036	1092	1131	1204	1125	1095	1238	1327	1197	1449	1410	1536	1199	1074	1000	1005	1288	1056	1209	1070	955	872	988	1255	1519	1547
1.3	1037	1136	1027	1227	966	972	1183	1288	1245	1431	1375	1341	1244	1102	997	834	1386	1081	1108	1029	845	829	1066	1212	1391	1373
1.4	930	1092	987	1043	990	889	1239	1222	1230	1340	1210	1262	1230	1157	1034	849	1266	1084	1081	997	805	845	1022	1179	1154	1407
1.5	923	927	926	1142	818	952	1176	1142	1156	1311	974	1036	1061	1082	1056	827	1071	968	969	869	790	789	1131	1199	1151	1502
1.6	898	838	909	1136	779	912	1097	1217	911	1183	980	1095	933	997	1148	801	888	920	948	763	795	784	1037	1024	943	1702
1.7	1058	813	808	1061	679	854	1019	1102	930	965	942	1236	948	980	955	857	899	715	972	713	683	760	909	856	901	1438
1.8	1051	802	757	956	789	874	927	1048	885	925	959	1242	948	904	904	889	883	698	851	649	540	781	900	874	914	1493
1.9	1053	819	619	941	755	952	930	1121	983	957	967	1240	943	1028	976	886	878	673	850	671	547	658	876	787	889	1282
2	1028	949	754	761	815	908	789	1146	946	969	889	1286	821	1015	920	889	956	716	990	571	496	678	808	828	890	1162
2.1	956	905	782	874	880	871	827	1021	969	1027	996	1244	962	845	769	922	1063	727	840	536	682	540	903	766	892	953
2.2	896	939	757	746	859	814	879	1010	886	998	995	1182	910	936	907	900	1076	764	876	488	633	672	896	927	872	900
2.3	994	907	663	827	982	782	893	1030	901	968	1065	1056	960	828	808	842	1015	692	890	476	675	664	804	1060	866	1036

## Sheet: Fig 5D
Distance	Pwrt-2::TIR1 -auxin						Pwrt-2::TIR1 -auxin													Pwrt-2::TIR1 +auxin
	Animal 1 cell 1	Animal 1 cell 2	Animal 2 cell 3	Animal 2 cell 1	Animal 2 cell 2	animal 2 cell 3	Animal 3 cell 1	Animal 3 cell 2	Animal 4 cell 1	Animal 4 cell 2	Animal 4 cell 3	Animal 5 cell 1	Animal 5 cell 2	Animal 5 cell 3	Animal 1 cell 1	Animal 1 cell 2	Animal 1 cell 3	Animal 2 cell 1	Animal 2 cell 2	Animal 2 cell 3	Animal 3 cell 1	Animal 3 cell 2	Animal 3 cell 3	Animal 4 cell 1	Animal 4 cell 2	Animal 4 cell 3	Animal 5 cell 1	Animal 5 cell 2	Animal 5 cell 3
0.1	371	428	250	570	631	532	461	382	491	254	296	391	375	553	515	517	469	264	561	521	405	563	733	507	593	490	708	671	655
0.2	359	446	274	529	673	531	500	353	459	199	267	423	404	522	510	460	416	320	526	531	360	497	823	455	644	441	716	639	780
0.3	311	424	285	458	667	510	548	303	465	263	289	500	424	472	552	493	368	396	535	589	492	493	743	551	749	433	653	653	744
0.4	381	417	261	504	780	555	621	395	571	316	317	520	421	438	524	520	386	339	478	686	463	409	730	609	626	528	639	691	707
0.5	346	331	272	609	756	553	705	481	538	224	321	515	406	438	602	529	371	402	524	749	429	450	839	660	593	557	644	654	687
0.6	361	406	291	581	777	557	697	519	638	282	291	529	412	439	559	629	467	479	555	924	500	488	979	756	654	487	678	600	765
0.7	375	393	266	575	776	568	705	509	652	359	375	488	497	460	590	580	491	505	547	955	482	504	1103	791	822	634	721	610	720
0.8	326	420	299	634	799	690	906	628	786	379	353	501	439	480	613	543	535	556	606	903	577	566	1080	826	831	732	710	657	625
0.9	388	515	390	636	692	795	1025	650	848	447	360	548	431	516	700	602	613	674	700	801	641	666	1251	1030	1032	763	803	744	715
1	558	669	494	682	783	933	923	834	989	467	443	739	658	727	705	746	602	727	853	790	744	871	1453	1073	1185	939	924	816	932
1.1	796	744	707	758	1000	1010	925	816	990	594	635	749	706	1073	955	754	594	1012	890	741	991	1146	1559	1382	1210	1002	1182	1117	1313
1.2	919	904	826	827	1122	1199	1028	961	914	664	773	801	797	1230	1193	757	653	1228	1240	978	1095	1368	1624	1541	1196	1033	1463	1519	1435
1.3	1013	955	984	856	1157	1242	1226	1121	1030	708	824	849	810	1507	1325	843	731	1348	1381	1360	1279	1423	1890	1740	1269	1059	1809	1753	1451
1.4	955	871	975	782	1138	1014	1069	1098	1026	659	807	754	625	1456	1248	696	641	1286	1323	1139	1234	1363	1877	1487	1077	924	1634	1346	1045
1.5	884	756	893	753	1093	816	871	997	1192	714	746	726	613	1282	1189	675	659	1137	1316	1008	1140	1190	1799	1591	960	929	1297	1075	1039
1.6	785	627	708	667	977	625	751	1057	1069	571	772	705	516	1238	1033	658	593	1015	1088	986	994	944	1813	1634	907	714	1188	908	1084
1.7	698	488	683	665	761	580	697	890	799	531	647	605	441	1070	1050	656	548	953	1099	897	818	836	1870	1250	710	751	1072	795	959
1.8	613	434	594	542	630	643	617	866	596	437	638	610	429	900	977	734	476	876	810	883	682	660	1667	1270	674	718	1133	617	800
1.9	556	420	538	556	582	465	444	698	540	453	578	513	465	800	951	599	443	849	752	1001	591	652	1402	1131	588	658	1175	645	813
2	449	463	531	356	663	456	407	599	391	411	499	411	528	769	1030	614	418	710	780	830	576	594	1190	994	477	605	1046	541	758
2.1	389	496	475	379	555	426	353	460	345	433	414	449	483	705	1208	554	504	593	627	754	527	624	1029	932	505	613	1003	565	712
2.2	419	462	486	368	568	394	307	363	323	424	336	445	518	640	1112	560	471	574	559	701	556	506	1031	940	558	533	916	618	678
2.3	391	473	512	341	501	310	364	351	312	394	385	391	451	587	1138	492	498	533	487	765	504	524	967	674	442	481	960	576	559
2.4	397	345	480	353	421	294	385	290	286	324	399	364	423	553	945	454	586	494	527	786	673	596	883	702	525	469	818	599	607
2.5	371	322	419	372	409	296	373	262	281	409	321	346	444	490	835	441	561	560	468	789	595	564	898	768	552	406	761	570	537

## Sheet: Fig 6D
Distance	Pwrt-2::TIR1 -auxin																								Pwrt-2::TIR1 +auxin
	Animal 1 cell 1	Animal 1 cell 2	Animal 1 cell 3	Animal 2 cell 1	Animal 2 cell 2	animal 2 cell 3	Animal 3 cell 1	Animal 3 cell 2	Animal 3 cell 3	Animal 4 cell 1	Animal 4 cell 2	Animal 4 cell 3	Animal 5 cell 1	Animal 5 cell 2	Animal 5 cell 3	Animal 6 cell 1	Animal 6 cell 2	Animal 6 cell 3	Animal 7 cell 1	Animal 7 cell 2	Animal 7 cell 3	Animal 1 cell 1	Animal 1 cell 2	Animal 1 cell 3	Animal 2 cell 1	Animal 2 cell 2	Animal 2 cell 3	Animal 3 cell 1	Animal 3 cell 2	Animal 3 cell 3
0.1	104	210	174	207	291	139	242	275	168	224	176	212	140	270	191	266	174	178	151	71	202	112	160	145	189	114	151	124	99	105
0.2	131	264	259	186	259	146	210	265	161	157	176	248	137	210	202	277	176	188	177	83	208	119	135	182	179	127	175	105	126	115
0.3	146	257	286	203	334	177	221	232	139	179	172	209	174	178	178	247	161	177	200	110	229	94	106	131	173	123	175	89	121	140
0.4	131	367	260	191	289	162	226	151	179	160	240	187	224	190	192	251	221	214	244	133	227	95	103	116	227	126	170	122	124	102
0.5	164	305	222	223	316	203	212	212	168	162	229	188	290	234	144	233	230	224	247	159	238	100	113	123	190	140	148	119	114	117
0.6	144	398	175	312	346	203	301	310	186	160	204	199	248	248	180	214	225	237	256	171	229	96	116	124	182	156	157	152	132	108
0.7	151	358	178	351	357	211	356	321	196	144	192	236	247	212	148	296	246	200	275	159	280	113	154	151	158	161	143	168	148	121
0.8	172	295	148	349	394	221	323	265	125	161	181	275	208	226	181	263	338	182	352	130	248	101	177	144	128	117	150	121	148	138
0.9	144	300	188	428	399	164	340	228	135	184	198	307	181	221	161	331	249	192	290	154	295	99	177	197	139	132	160	130	144	124
1	220	461	211	725	451	309	477	207	201	226	272	389	203	263	228	402	301	220	297	237	333	110	146	147	120	148	152	171	152	189
1.1	386	568	323	1572	700	423	774	251	420	347	348	525	396	312	392	603	674	299	379	418	509	134	137	131	139	146	195	123	122	133
1.2	841	927	610	2543	2313	1366	1538	440	650	794	703	773	790	537	847	1219	1232	499	600	846	845	163	158	137	153	166	148	119	139	139
1.3	1403	1661	1096	3100	5540	1599	2010	817	837	1314	1260	908	1398	783	1124	1322	1237	600	758	947	1008	166	173	142	116	169	120	121	131	113
1.4	1137	999	948	1953	5106	913	1475	764	689	1101	872	576	1327	468	578	855	534	468	698	589	832	138	200	122	151	178	99	135	127	191
1.5	647	520	443	825	1983	461	840	290	315	524	451	353	795	229	259	355	293	328	413	286	590	150	151	121	170	124	92	106	179	138
1.6	460	182	185	506	644	367	309	174	220	340	249	241	304	178	177	193	238	245	243	165	372	166	171	103	123	115	108	139	172	158
1.7	402	150	184	380	414	353	196	181	163	262	181	209	128	123	138	164	166	151	227	127	273	126	152	80	131	116	105	135	149	147
1.8	312	162	171	375	283	383	184	203	126	209	154	181	126	128	184	178	119	119	212	145	261	104	173	108	100	135	94	115	110	124
1.9	399	160	148	282	258	231	140	202	99	216	109	215	91	128	192	148	154	114	202	138	307	108	164	96	138	131	104	109	130	165
2	409	178	150	226	295	264	109	193	121	195	168	185	145	89	117	162	154	137	192	107	327	98	193	101	175	152	98	134	152	157
2.1	459	124	142	223	270	208	104	188	145	225	201	179	127	91	102	210	129	150	244	110	301	127	199	90	164	105	123	130	159	205
2.2	423	107	171	216	229	191	118	185	144	248	176	152	160	126	111	199	141	156	207	96	345	113	161	61	122	136	115	125	134	153
2.3	425	125	170	256	231	217	109	146	146	214	149	155	116	124	110	195	139	170	194	113	336	128	197	58	167	173	116	141	142	186
2.4	304	140	178	294	236	178	113	137	176	197	132	147	145	120	89	143	132	151	190	115	352	140	142	56	180	144	151	124	106	220
2.5	273	200	204	285	219	171	126	114	170	149	133	228	144	92	103	149	135	162	168	170	334	144	163	78	152	119	140	96	124	154

## Sheet: Fig 6H
Distance	Pwrt-2::TIR1 -auxin										Pwrt-2::TIR1 +auxin
	Animal 1 cell 1	Animal 1 cell 2	Animal 2 cell 1	Animal 2 cell 2	Animal 3 cell 1	Animal 3 cell 2	Animal 4 cell 1	Animal 4 cell 2	Animal 5 cell 1	Animal 5 cell 2	Animal 1 cell 1	Animal 1 cell 2	Animal 2 cell 1	Animal 2 cell 2	Animal 3 cell 1	Animal 3 cell 2	Animal 4 cell 1	Animal 4 cell 2	Animal 4 cell 1	Animal 4 cell 2	Animal 5 cell 1	Animal 5 cell 2	Animal 6 cell 1	Animal 6 cell 2	Animal 7 cell 1	Animal 7 cell 2
0.1	165	70	97	104	130	61	116	92	94	260	32	46	29	29	39	39	60	50	65	103	55	105	66	86	55	77
0.2	195	58	102	129	124	73	155	90	102	268	32	48	30	27	37	37	54	48	73	99	38	75	55	72	50	67
0.3	164	50	98	118	120	81	198	92	137	361	26	41	31	31	83	37	51	63	89	96	37	85	64	74	43	51
0.4	166	61	107	136	147	85	230	83	182	440	26	51	29	38	59	51	51	61	97	102	50	83	53	68	42	61
0.5	161	54	128	185	181	76	312	108	227	520	39	58	30	43	53	54	49	50	79	97	54	83	47	83	53	58
0.6	149	69	143	226	203	73	427	158	298	676	49	66	22	48	66	63	60	51	103	86	55	86	68	76	58	71
0.7	139	133	155	277	295	74	585	242	334	847	42	81	15	46	54	62	74	58	112	90	46	78	58	67	64	91
0.8	126	484	181	371	391	66	803	462	458	977	49	82	27	54	52	61	79	56	100	74	40	72	74	72	68	65
0.9	132	1121	265	570	576	81	1105	796	823	1218	42	119	30	47	53	61	90	87	136	63	22	98	61	68	68	86
1	378	1661	310	1039	1074	143	1416	1309	1341	1510	39	128	63	45	55	63	84	111	157	58	38	106	69	77	78	101
1.1	1901	1953	409	1810	1809	359	1726	2176	1929	2238	50	157	184	46	76	53	70	161	185	59	52	101	70	73	81	189
1.2	4545	2068	549	3196	2494	1100	1938	3020	2653	3265	49	138	405	52	65	53	57	210	265	55	55	81	65	75	96	499
1.3	4851	2114	740	3641	2755	1930	2005	3220	2985	3705	42	161	524	54	82	59	75	243	308	56	70	79	76	64	111	787
1.4	2802	1893	629	2136	1636	2159	1912	2242	2855	3024	55	178	519	55	69	62	69	189	224	73	63	79	63	57	118	677
1.5	1181	1425	216	338	382	1719	1495	1034	2177	1550	41	142	450	52	57	78	72	150	159	53	65	57	65	66	115	494
1.6	631	790	106	59	119	1259	954	505	1398	510	56	178	329	71	60	76	65	114	94	72	60	67	86	77	120	409
1.7	372	477	57	16	77	844	548	319	576	190	61	185	189	63	74	83	46	111	47	63	57	68	71	79	121	324
1.8	291	304	57	18	83	574	301	228	206	107	80	192	143	52	81	79	44	84	35	64	57	71	70	82	94	289
1.9	248	204	43	12	66	383	188	189	89	86	65	184	90	60	81	62	46	61	31	86	53	67	81	90	98	261
2	185	136	53	17	69	269	123	128	89	90	70	166	93	47	68	54	60	31	27	81	65	66	91	83	93	268
2.1	143	104	47	23	83	224	103	111	91	88	60	217	52	45	64	50	46	40	34	79	58	60	96	89	87	228
2.2	134	71	58	17	80	189	81	85	82	81	57	224	51	49	53	53	46	39	31	82	55	55	90	73	93	226
2.3	132	65	47	17	76	168	66	86	87	89	77	249	44	46	43	51	35	29	39	81	54	58	85	66	81	220
2.4	116	63	31	10	74	160	51	87	86	92	65	223	37	41	63	46	50	30	27	73	66	43	60	60	90	205
2.5	89	46	35	16	93	127	47	84	85	68	55	191	31	44	54	45	42	39	26	79	53	49	64	60	93	193

[truncated: 6 more sheets: Fig 6J, S5B, S5D, S5E, S5H, S5I]
